# Supplementary material for: A haplotype-resolved chromosome-level genome assembly of Urochloa decumbens cv. Basilisk resolves its allopolyploid ancestry and composition
Source: G3 (Bethesda). 2025 Jan 24;15(4):jkaf005. doi: 10.1093/g3journal/jkaf005 (PMC12005165; doi:10.1093/g3journal/jkaf005)
Supplement: jkaf005_Supplementary_Data [file jkaf005_supplementary_data.zip › Tables_S1-S5_G3-2024-405562.xlsx]

## Sheet: Table S1
Statistics	Hifi asm utg_p (n = 12549)	After scaffolding with Yahs (n = 9322)
Total assembly size (Gb)	3.031	2.974
N50 contig length (Mb)	3.6	66.11
Max contig length (Mb)	61.85	108.3
Complete BUSCOs	4859 (99.3%)	4860 (99.3%)
Complete and single BUSCOs	38 (0.8%)	39 (0.8%)
Complete and duplicated BUSCOs	4821 (98.5%)	4821 (98.5%)
Fragmented BUSCOs	5 (0.1%)	5 (0.1%)
Missing BUSCOs	32 (0.6%)	31 (0.6%)
Merqury QV	62.1349	64.1957
Merqury completeness	97.9176	97.9101

## Sheet: Table S2
Species name	Accession
Sorghum bicolor	GCF_000003195.3
Setaria italica	GCF_000263155.2
Panicum hallii	GCF_002211085.1
Setaria viridis	GCF_005286985.1
Panicum virgatum	GCF_016808335.1
Zea mays	GCF_902167145.1
Urochloa fusca	Ufusca_669_v1.0
						GCF_000003195.3,GCF_000263155.2,GCF_002211085.1,GCF_005286985.1,GCF_016808335.1,GCF_902167145.1,Ufusca_669_v1.0,

## Sheet: Table S3
Sequence	Length	#A,	#C,	#G,	#T,	Ns	GAPs	Unitigs merged
Chromosome_5	104364524	27736304	24472277	24452008	27686135	17800	89	90
Chromosome_24	103598824	28081497	23704245	23719127	28076555	17400	87	88
Chromosome_8	80295091	21487751	18632662	18602909	21557769	14000	70	71
Chromosome_13	79618202	21148956	18637048	18726271	21093927	12000	60	61
Chromosome_14	78537722	20840010	18390737	18451545	20843430	12000	60	61
Chromosome_11	81276521	21815603	18847899	18825959	21775260	11800	59	60
Chromosome_28	64327121	17261944	14893486	14894122	17266769	10800	54	55
Chromosome_2	56828900	15191895	13203137	13216574	15206494	10800	54	55
Chromosome_18	61367949	16362450	14352531	14320953	16321615	10400	52	53
Chromosome_10	70263484	18775566	16375327	16375938	18726653	10000	50	51
Chromosome_30	60092819	15925934	14181039	14125816	15850230	9800	49	50
Chromosome_1	65815136	17589956	15288984	15320533	17606063	9600	48	49
Chromosome_15	75952957	20259960	17691796	17711720	20280081	9400	47	48
Chromosome_17	72497351	19283018	16926448	16932904	19345581	9400	47	48
Chromosome_23	70104185	18815093	16275646	16249147	18754899	9400	47	48
Chromosome_6	77254824	20520793	18087117	18088601	20549113	9200	46	47
Chromosome_20	70347866	18595060	16624572	16501092	18617942	9200	46	47
Chromosome_27	57555148	15485248	13317318	13345772	15397610	9200	46	47
Chromosome_12	83443653	22426596	19329609	19280316	22398332	8800	44	45
Chromosome_9	69837554	18652477	16258064	16302072	18616141	8800	44	45
Chromosome_7	79433366	21300306	18414930	18417444	21292086	8600	43	44
Chromosome_21	61535613	16545663	14193518	14207017	16580815	8600	43	44
Chromosome_33	54407906	14436050	12787470	12720646	14455340	8400	42	43
Chromosome_4	64275376	17107007	15050086	15065784	17044299	8200	41	42
Chromosome_25	65943904	17464270	15474139	15470754	17526741	8000	40	41
Chromosome_35	52896642	14131777	12311567	12303683	14141615	8000	40	41
Chromosome_16	74059587	19745860	17262054	17251624	19792249	7800	39	40
Chromosome_19	69629019	18384076	16479464	16391705	18365974	7800	39	40
Chromosome_26	64496607	17127756	15066746	15182417	17112088	7600	38	39
Chromosome_29	63154870	16740546	14896526	14852589	16657609	7600	38	39
Chromosome_22	57508124	15448203	13286483	13313504	15452334	7600	38	39
Chromosome_36	49660632	13245237	11580135	11572413	13255247	7600	38	39
Chromosome_3	67538301	17953120	15848001	15844650	17885530	7000	35	36
Chromosome_31	66611884	17777097	15517224	15488600	17821963	7000	35	36
Chromosome_34	55753830	14792733	13066563	13075355	14813179	6000	30	31
Chromosome_32	43571202	11718816	10082112	10071172	11694702	4400	22	23
scaffold_1_3	1270000	329212	301257	303805	334926	800	4	5
scaffold_9_1	1054308	291591	235268	247275	279574	600	3	4
scaffold_258	314141	82246	72697	76230	82568	400	2	3
scaffold_128	736599	197601	167368	170281	200949	400	2	3
scaffold_68	1577982	421233	371660	366247	418442	400	2	3
scaffold_24_1	1456671	403057	321824	318621	412769	400	2	3
scaffold_51	3358401	886872	797914	793165	880050	400	2	3
scaffold_454	151802	39310	38004	38712	35376	400	2	3
scaffold_104	935564	256868	212530	211628	254138	400	2	3
scaffold_10_1	1452497	384435	340881	343180	383601	400	2	3
scaffold_226	372890	99611	83845	86709	102525	200	1	2
scaffold_263	308820	83242	72154	70604	82620	200	1	2
scaffold_592	109509	29345	26131	24792	29041	200	1	2
scaffold_671	90643	26316	19104	19571	25452	200	1	2
scaffold_488	137679	36679	32906	32645	35249	200	1	2
scaffold_274	298352	84934	69776	65538	77904	200	1	2
scaffold_589	109713	30801	23828	23283	31601	200	1	2
scaffold_688	88487	24183	20248	20157	23699	200	1	2
scaffold_102	966237	256332	222734	228372	258599	200	1	2
scaffold_331	249752	70664	52007	61460	65421	200	1	2
scaffold_211	398683	106291	93869	95089	103234	200	1	2
scaffold_7_1	730000	187667	177451	174195	190487	200	1	2
scaffold_385	199451	52687	46689	46897	52978	200	1	2
scaffold_1_2	1087256	292294	246236	252359	296167	200	1	2
scaffold_49	3505386	924723	817947	827408	935108	200	1	2
scaffold_4_1	1499034	416649	329777	338780	413628	200	1	2
scaffold_201	426206	111152	102289	103197	109368	200	1	2
scaffold_16_1	692771	182516	163308	162612	184135	200	1	2
scaffold_618	101308	26092	24119	23009	27888	200	1	2
scaffold_531	123784	31825	28919	30523	32317	200	1	2
scaffold_535	123236	33954	28394	28609	32079	200	1	2
scaffold_171	520130	134918	124101	121779	139132	200	1	2
scaffold_177	492821	129531	116980	115030	131080	200	1	2
scaffold_350	230294	61861	53860	53475	60898	200	1	2
scaffold_8_2	452985	121796	105190	105616	120183	200	1	2
scaffold_480	139572	36533	28996	34510	39333	200	1	2
scaffold_680	89739	24480	20442	19544	25073	200	1	2
scaffold_22_1	1574493	420461	365170	366488	422174	200	1	2
scaffold_144	680413	187075	155472	152855	184811	200	1	2
scaffold_303	269522	68848	67323	59762	73389	200	1	2
scaffold_92	1106219	288864	266368	248021	302766	200	1	2
scaffold_148	662506	178262	158243	151150	174651	200	1	2
scaffold_550	120665	32927	29114	27630	30794	200	1	2
scaffold_39_1	1054609	283098	239663	246656	284992	200	1	2
scaffold_17_1	682296	184932	155912	159507	181745	200	1	2
scaffold_514	129956	34589	29040	30661	35466	200	1	2
scaffold_419	175801	47437	41279	39012	47873	200	1	2
scaffold_685	88866	24345	19728	20522	24071	200	1	2
scaffold_512	130043	35569	28796	30060	35418	200	1	2
scaffold_170	523529	144147	119527	112382	147273	200	1	2
scaffold_16_2	1183108	312529	275773	275229	319377	200	1	2
Chromosome_28_unloc_1	1701181	503543	363130	351939	482569	0	0	1
Chromosome_28_unloc_2	1233681	337810	274251	276629	344991	0	0	1
Chromosome_18_unloc_1	766208	201106	179674	181252	204176	0	0	1
scaffold_9243	2000	608	412	425	555	0	0	1
scaffold_6419	26267	6527	6787	5653	7300	0	0	1
scaffold_1992	44583	11468	11179	9311	12625	0	0	1
scaffold_139	690195	177818	167675	167110	177592	0	0	1
scaffold_7681	22163	5540	5353	5962	5308	0	0	1
scaffold_7758	21929	6011	5078	4768	6072	0	0	1
scaffold_9136	14327	3036	4351	3651	3289	0	0	1
scaffold_5607	29440	6348	8832	7505	6755	0	0	1
scaffold_4731	33053	8335	8166	6826	9726	0	0	1
scaffold_3845	36324	10151	8357	8084	9732	0	0	1
scaffold_2923	39817	12131	8087	8814	10785	0	0	1
scaffold_6261	26914	5863	7132	7196	6723	0	0	1
scaffold_8796	18514	4208	4696	5594	4016	0	0	1
scaffold_8329	20242	5555	4941	4491	5255	0	0	1
scaffold_2279	42861	11160	10839	9877	10985	0	0	1
scaffold_6543	25697	6838	5615	6216	7028	0	0	1
scaffold_5801	28725	7848	6807	6636	7434	0	0	1
scaffold_7022	24091	5540	6129	7291	5131	0	0	1
scaffold_474	142077	37229	32564	31376	40908	0	0	1
scaffold_1335	52052	14222	11629	12383	13818	0	0	1
scaffold_6578	25558	6858	6088	5514	7098	0	0	1
scaffold_3052	39303	10986	9182	9041	10094	0	0	1
scaffold_1808	46121	12130	11186	10661	12144	0	0	1
scaffold_7649	22295	5811	5342	4739	6403	0	0	1
scaffold_9001	17257	3883	4407	5234	3733	0	0	1
scaffold_7381	23020	5592	5847	5924	5657	0	0	1
scaffold_7404	22964	5278	5827	6912	4947	0	0	1
scaffold_5370	30531	6560	9122	7749	7100	0	0	1
scaffold_1604	48096	10350	14357	12237	11152	0	0	1
scaffold_8668	19112	5409	4077	4781	4845	0	0	1
scaffold_1501	49359	12743	12127	10516	13973	0	0	1
scaffold_6951	24307	6516	4950	5890	6951	0	0	1
scaffold_2851	40095	11590	8798	10078	9629	0	0	1
scaffold_5845	28621	7707	6519	6435	7960	0	0	1
scaffold_2605	41213	10267	9750	10574	10622	0	0	1
scaffold_3391	38040	8110	11564	9690	8676	0	0	1
scaffold_3243	38644	8879	9827	11658	8280	0	0	1
scaffold_6151	27296	6275	6967	8231	5823	0	0	1
scaffold_2483	41806	11633	9184	9530	11459	0	0	1
scaffold_4009	35689	8986	8345	8912	9446	0	0	1
scaffold_523	126335	34188	28398	29278	34471	0	0	1
scaffold_7640	22311	5701	5359	4602	6649	0	0	1
scaffold_4390	34298	7896	8727	10385	7290	0	0	1
scaffold_1164	56231	16549	12753	12149	14780	0	0	1
scaffold_2532	41565	10681	9528	9723	11633	0	0	1
scaffold_7425	22910	5942	5459	5635	5874	0	0	1
scaffold_2897	39917	9925	8670	9851	11471	0	0	1
scaffold_7900	21517	5507	5113	4888	6009	0	0	1
scaffold_6473	25956	6483	6578	5507	7388	0	0	1
scaffold_8322	20264	4775	5343	5308	4838	0	0	1
scaffold_4766	32888	9433	8112	7314	8029	0	0	1
scaffold_2349	42504	10698	9100	9113	13593	0	0	1
scaffold_7416	22923	6091	5428	5204	6200	0	0	1
scaffold_7432	22883	5347	6052	5355	6129	0	0	1
scaffold_2370	42420	9730	10822	12888	8980	0	0	1
scaffold_8390	20041	4640	5128	6019	4254	0	0	1
scaffold_4325	34572	9725	7837	8163	8847	0	0	1
scaffold_401	184459	44683	47197	40201	52378	0	0	1
scaffold_1248	54047	13529	12981	11949	15588	0	0	1
scaffold_9190	4000	949	874	993	1184	0	0	1
scaffold_4127	35253	9723	8526	8260	8744	0	0	1
scaffold_3036	39369	11461	8257	9266	10385	0	0	1
scaffold_4575	33664	8602	8863	7651	8548	0	0	1
scaffold_7541	22592	5493	5693	5638	5768	0	0	1
scaffold_2821	40216	10812	9707	9708	9989	0	0	1
scaffold_9195	4000	1063	885	1058	994	0	0	1
scaffold_8333	20229	6427	4293	4178	5331	0	0	1
scaffold_164	548283	146717	126398	124989	150179	0	0	1
scaffold_835	70835	16252	18050	21449	15084	0	0	1
scaffold_6190	27172	7892	5741	5865	7674	0	0	1
scaffold_1083	58452	15370	13980	13941	15161	0	0	1
scaffold_8561	19524	4802	4786	4701	5235	0	0	1
scaffold_8052	21053	5872	4669	4904	5608	0	0	1
scaffold_6564	25607	6570	5918	6171	6948	0	0	1
scaffold_4922	32290	7362	8238	9805	6885	0	0	1
scaffold_6992	24186	6860	5335	5328	6663	0	0	1
scaffold_4458	34084	9817	7499	7183	9585	0	0	1
scaffold_794	73762	20076	16054	16622	21010	0	0	1
scaffold_8107	20928	5851	4615	5439	5023	0	0	1
scaffold_825	71457	16444	18225	21560	15228	0	0	1
scaffold_1569	48460	13287	10195	10911	14067	0	0	1
scaffold_7275	23325	6740	4887	5054	6644	0	0	1
scaffold_3890	36149	9573	8027	8087	10462	0	0	1
scaffold_5244	31016	8669	7537	7620	7190	0	0	1
scaffold_3903	36102	8845	9131	7835	10291	0	0	1
scaffold_1637	47685	13420	10385	10567	13313	0	0	1
scaffold_7039	24053	6665	5815	5102	6471	0	0	1
scaffold_3024	39418	9053	10080	11904	8381	0	0	1
scaffold_1705	46998	11900	11189	9700	14209	0	0	1
scaffold_7632	22330	6230	4939	5102	6059	0	0	1
scaffold_7762	21918	5594	5714	5380	5230	0	0	1
scaffold_3894	36140	10084	9384	7588	9084	0	0	1
scaffold_6243	27019	6875	6419	5957	7768	0	0	1
scaffold_3031	39387	8403	11936	9996	9052	0	0	1
scaffold_9011	17183	3683	5176	4367	3957	0	0	1
scaffold_2306	42752	10065	10308	9600	12779	0	0	1
scaffold_5894	28473	7765	6869	6690	7149	0	0	1
scaffold_6446	26117	6933	6829	6196	6159	0	0	1
scaffold_5714	29038	7719	6823	6719	7777	0	0	1
scaffold_1562	48565	12850	12116	11240	12359	0	0	1
scaffold_3198	38816	9054	9832	11582	8348	0	0	1
scaffold_8396	20013	4823	4880	4328	5982	0	0	1
scaffold_9129	14903	2936	3998	4142	3827	0	0	1
scaffold_8919	17825	4592	4266	4044	4923	0	0	1
scaffold_7804	21773	5020	5523	6563	4667	0	0	1
scaffold_6845	24681	6878	5473	5396	6934	0	0	1
scaffold_7769	21897	4687	6618	5564	5028	0	0	1
scaffold_3376	38139	10524	8841	9403	9371	0	0	1
scaffold_498	133610	28764	39905	34027	30914	0	0	1
scaffold_2926	39804	9292	10094	11848	8570	0	0	1
scaffold_5648	29297	6289	8829	7437	6742	0	0	1
scaffold_5987	27991	7598	6209	6737	7447	0	0	1
scaffold_957	63264	17106	14164	13863	18131	0	0	1
scaffold_6916	24432	6650	5844	5489	6449	0	0	1
scaffold_1039	59913	16485	13903	13199	16326	0	0	1
scaffold_8680	19055	5488	3888	4456	5223	0	0	1
scaffold_8222	20553	5583	4461	4567	5942	0	0	1
scaffold_6889	24533	5299	7307	6227	5700	0	0	1
scaffold_1032	60098	16518	13630	13699	16251	0	0	1
scaffold_5937	28264	7975	6227	5971	8091	0	0	1
scaffold_1849	45675	9798	13653	11648	10576	0	0	1
scaffold_2395	42278	9073	12797	10743	9665	0	0	1
scaffold_3047	39317	8487	11767	10003	9060	0	0	1
scaffold_1964	44773	12153	10328	10782	11510	0	0	1
scaffold_4174	35107	8948	8184	8016	9959	0	0	1
scaffold_406	180400	51329	39971	37789	51311	0	0	1
scaffold_1201	55070	12626	14045	16693	11706	0	0	1
scaffold_1699	47037	10061	14222	11998	10756	0	0	1
scaffold_2131	43746	12179	10035	9515	12017	0	0	1
scaffold_8530	19612	4505	4995	5910	4202	0	0	1
scaffold_3040	39356	8368	11920	10024	9044	0	0	1
scaffold_3773	36657	10440	8287	8877	9053	0	0	1
scaffold_4642	33390	9321	7441	7511	9117	0	0	1
scaffold_8419	19944	5837	4262	4975	4870	0	0	1
scaffold_6854	24642	6825	4815	5387	7615	0	0	1
scaffold_3515	37543	10700	8852	8628	9363	0	0	1
scaffold_5871	28544	7144	6791	7174	7435	0	0	1
scaffold_3447	37856	8142	11310	9638	8766	0	0	1
scaffold_2446	42034	11323	9366	10385	10960	0	0	1
scaffold_6839	24704	5263	7458	6318	5665	0	0	1
scaffold_4935	32251	8881	7474	7165	8731	0	0	1
scaffold_556	118856	28752	29398	25884	34822	0	0	1
scaffold_9264	1000	280	212	263	245	0	0	1
scaffold_895	66525	18064	15397	15704	17360	0	0	1
scaffold_6769	24954	6313	6260	5376	7005	0	0	1
scaffold_310	263052	68748	61917	61449	70938	0	0	1
scaffold_7965	21317	4913	5482	6401	4521	0	0	1
scaffold_2792	40362	11148	9694	8560	10960	0	0	1
scaffold_5311	30718	7834	7723	7478	7683	0	0	1
scaffold_1631	47737	10176	14448	12150	10963	0	0	1
scaffold_3624	37084	10363	8012	8000	10709	0	0	1
scaffold_4035	35604	9322	9031	8276	8975	0	0	1
scaffold_4946	32196	6875	9721	8205	7395	0	0	1
scaffold_5902	28413	7375	6239	6946	7853	0	0	1
scaffold_6353	26496	7569	5843	5492	7592	0	0	1
scaffold_4078	35425	9208	9623	7484	9110	0	0	1
scaffold_6472	25962	5882	6603	7862	5615	0	0	1
scaffold_7070	23956	5498	6101	7251	5106	0	0	1
scaffold_6112	27467	5907	8279	6969	6312	0	0	1
scaffold_2340	42552	11858	9415	9332	11947	0	0	1
scaffold_1840	45833	10628	11638	13706	9861	0	0	1
scaffold_370	213583	53815	55360	44960	59448	0	0	1
scaffold_8229	20534	6024	4288	4364	5858	0	0	1
scaffold_4015	35669	9953	8061	9131	8524	0	0	1
scaffold_5833	28652	6590	7285	8693	6084	0	0	1
scaffold_7889	21542	5859	4485	4811	6387	0	0	1
scaffold_4755	32942	9349	6795	7025	9773	0	0	1
scaffold_1259	53749	12345	13668	16207	11529	0	0	1
scaffold_6204	27134	6442	6915	6346	7431	0	0	1
scaffold_130	707876	191303	162609	160745	193219	0	0	1
scaffold_537	122825	28575	31167	36699	26384	0	0	1
scaffold_4019	35658	9520	7558	8321	10259	0	0	1
scaffold_2905	39871	10962	9473	9324	10112	0	0	1
scaffold_7362	23071	6066	5299	5685	6021	0	0	1
scaffold_4000	35721	8283	9092	10705	7641	0	0	1
scaffold_8876	18084	3774	5546	4628	4136	0	0	1
scaffold_1413	50616	11597	12874	15328	10817	0	0	1
scaffold_826	71443	17595	18651	17187	18010	0	0	1
scaffold_5946	28231	7862	6194	6351	7824	0	0	1
scaffold_8348	20188	4269	6147	5146	4626	0	0	1
scaffold_6307	26684	7163	5891	6363	7267	0	0	1
scaffold_3481	37732	9943	8468	9591	9730	0	0	1
scaffold_176	497369	129829	117623	110785	139132	0	0	1
scaffold_7796	21812	5657	5015	5309	5831	0	0	1
scaffold_283	289013	75556	69659	69396	74402	0	0	1
scaffold_8361	20134	6120	4686	4375	4953	0	0	1
scaffold_5835	28648	7341	7410	6777	7120	0	0	1
scaffold_7705	22100	5087	5602	6629	4782	0	0	1
scaffold_1827	45943	12739	10772	10193	12239	0	0	1
scaffold_197	437351	116010	100550	104712	116079	0	0	1
scaffold_8568	19486	4452	4958	5873	4203	0	0	1
scaffold_5945	28233	7548	6529	6334	7822	0	0	1
scaffold_8369	20102	5535	4796	4456	5315	0	0	1
scaffold_1102	57915	16892	12638	13050	15335	0	0	1
scaffold_8192	20643	5401	5077	4172	5993	0	0	1
scaffold_1719	46865	10753	11933	14206	9973	0	0	1
scaffold_5458	30093	8685	6356	6454	8598	0	0	1
scaffold_294	277691	74497	64088	63733	75373	0	0	1
scaffold_7880	21567	4972	5494	6483	4618	0	0	1
scaffold_9213	3000	875	648	763	714	0	0	1
scaffold_9271	1000	280	263	235	222	0	0	1
scaffold_803	73008	19993	16081	16333	20601	0	0	1
scaffold_5429	30224	8942	6771	6874	7637	0	0	1
scaffold_2493	41784	10819	10032	9683	11250	0	0	1
scaffold_7200	23555	6159	5225	5454	6717	0	0	1
scaffold_4970	32092	8217	7456	7778	8641	0	0	1
scaffold_5966	28119	7898	6044	6292	7885	0	0	1
scaffold_6828	24739	5757	6262	7377	5343	0	0	1
scaffold_7655	22270	4780	6709	5654	5127	0	0	1
scaffold_9161	8000	1708	2419	2036	1837	0	0	1
scaffold_3659	36989	10366	7959	9529	9135	0	0	1
scaffold_880	67632	15513	17242	20516	14361	0	0	1
scaffold_714	84157	22038	18388	21283	22448	0	0	1
scaffold_7029	24075	6582	5629	5432	6432	0	0	1
scaffold_1957	44835	11128	11059	11043	11605	0	0	1
scaffold_6467	25991	6862	6315	5895	6919	0	0	1
scaffold_5277	30892	6632	9231	7849	7180	0	0	1
scaffold_1594	48214	13183	10752	10954	13325	0	0	1
scaffold_565	116509	27026	29645	34791	25047	0	0	1
scaffold_9171	7000	1714	1849	1491	1946	0	0	1
scaffold_7680	22169	5847	4945	5071	6306	0	0	1
scaffold_3078	39195	10551	8821	7791	12032	0	0	1
scaffold_681	89473	24480	20933	20480	23580	0	0	1
scaffold_6727	25073	5759	6399	7611	5304	0	0	1
scaffold_2270	42926	12479	10155	9235	11057	0	0	1
scaffold_7336	23137	6496	5178	5401	6062	0	0	1
scaffold_7065	23971	5926	5396	5735	6914	0	0	1
scaffold_6235	27051	7707	5913	5813	7618	0	0	1
scaffold_6862	24621	5692	6282	7418	5229	0	0	1
scaffold_8027	21123	5334	5034	5046	5709	0	0	1
scaffold_6554	25650	7175	5737	5685	7053	0	0	1
scaffold_5374	30513	6995	7809	9245	6464	0	0	1
scaffold_4021	35640	9683	8101	7939	9917	0	0	1
scaffold_4623	33441	9327	7269	8106	8739	0	0	1
scaffold_6969	24252	6650	5481	5721	6400	0	0	1
scaffold_5765	28863	8078	6496	6032	8257	0	0	1
scaffold_3255	38612	9443	9317	10322	9530	0	0	1
scaffold_5974	28067	7028	7073	6686	7280	0	0	1
scaffold_6593	25506	7184	5863	5683	6776	0	0	1
scaffold_358	224890	48228	67276	57090	52296	0	0	1
scaffold_2384	42345	9713	10820	12806	9006	0	0	1
scaffold_9104	16002	4469	3552	3834	4147	0	0	1
scaffold_4780	32839	8860	8191	7715	8073	0	0	1
scaffold_6711	25126	5371	7539	6406	5810	0	0	1
scaffold_1478	49689	13380	11501	11086	13722	0	0	1
scaffold_8685	19038	4425	4844	5635	4134	0	0	1
scaffold_8197	20636	5576	4607	5396	5057	0	0	1
scaffold_325	252943	63731	61969	62881	64362	0	0	1
scaffold_4721	33085	7085	9843	8384	7773	0	0	1
scaffold_342	237647	65400	56137	54197	61913	0	0	1
scaffold_5876	28523	7513	6835	6546	7629	0	0	1
scaffold_1489	49587	14168	12562	10833	12024	0	0	1
scaffold_4425	34175	9039	8874	8106	8156	0	0	1
scaffold_7155	23707	6195	6026	5986	5500	0	0	1
scaffold_7973	21302	5047	5485	5572	5198	0	0	1
scaffold_455	151335	42026	33810	33509	41990	0	0	1
scaffold_6715	25114	6509	5556	5780	7269	0	0	1
scaffold_2113	43882	11546	9209	9934	13193	0	0	1
scaffold_2015	44431	11233	10646	10632	11920	0	0	1
scaffold_8441	19850	5788	4307	4173	5582	0	0	1
scaffold_2212	43261	12057	9908	10182	11114	0	0	1
scaffold_4952	32164	8827	7441	7274	8622	0	0	1
scaffold_345	235378	62757	54643	54769	63209	0	0	1
scaffold_5308	30733	6598	9240	7826	7069	0	0	1
scaffold_8980	17416	3677	5288	4429	4022	0	0	1
scaffold_8834	18306	4844	4947	4173	4342	0	0	1
scaffold_790	74009	21897	16497	18187	17428	0	0	1
scaffold_8559	19532	4220	5883	4969	4460	0	0	1
scaffold_5029	31842	7299	8110	9643	6790	0	0	1
scaffold_1638	47685	12077	11427	11106	13075	0	0	1
scaffold_7840	21681	6713	4175	4762	6031	0	0	1
scaffold_4418	34235	8666	7155	8083	10331	0	0	1
scaffold_163	550185	146467	130425	128877	144416	0	0	1
scaffold_3422	37929	8106	11421	9654	8748	0	0	1
scaffold_3530	37477	9580	9024	8170	10703	0	0	1
scaffold_8172	20711	5204	5223	4608	5676	0	0	1
scaffold_4865	32493	8466	6944	7798	9285	0	0	1
scaffold_8086	20983	4518	6314	5334	4817	0	0	1
scaffold_25_2	831927	218844	192210	196872	224001	0	0	1
scaffold_504	131362	35566	30432	30433	34931	0	0	1
scaffold_7845	21665	5687	4733	5202	6043	0	0	1
scaffold_8067	21020	4825	5373	6393	4429	0	0	1
scaffold_1025	60450	14614	13934	15104	16798	0	0	1
scaffold_7756	21935	6387	4614	4567	6367	0	0	1
scaffold_9072	16555	3515	4982	4257	3801	0	0	1
scaffold_7045	24036	5523	6136	7253	5124	0	0	1
scaffold_8519	19637	5208	4630	4397	5402	0	0	1
scaffold_7581	22459	5188	5718	6736	4817	0	0	1
scaffold_4854	32535	8647	7663	7381	8844	0	0	1
scaffold_8184	20677	5067	5305	5313	4992	0	0	1
scaffold_5058	31714	8822	7108	7015	8769	0	0	1
scaffold_7802	21776	6499	4971	4593	5713	0	0	1
scaffold_466	146887	39416	33304	35170	38997	0	0	1
scaffold_8124	20864	4427	6282	5354	4801	0	0	1
scaffold_9204	3000	876	655	675	794	0	0	1
scaffold_1877	45465	11371	9976	10644	13474	0	0	1
scaffold_6720	25104	6838	5547	5493	7226	0	0	1
scaffold_9295	1000	308	201	191	300	0	0	1
scaffold_3924	36038	7714	10785	9156	8383	0	0	1
scaffold_2810	40271	10931	9204	8684	11452	0	0	1
scaffold_2750	40526	11784	8931	9989	9822	0	0	1
scaffold_2571	41362	11616	9811	9802	10133	0	0	1
scaffold_7295	23261	4952	7040	5923	5346	0	0	1
scaffold_8694	19011	5112	4125	4097	5677	0	0	1
scaffold_8189	20659	5035	4560	5377	5687	0	0	1
scaffold_5961	28143	7681	5759	6172	8531	0	0	1
scaffold_3327	38312	10239	9058	8598	10417	0	0	1
scaffold_2221	43197	11890	9745	9940	11622	0	0	1
scaffold_8764	18699	3991	5651	4765	4292	0	0	1
scaffold_7749	21956	5016	5629	6685	4626	0	0	1
scaffold_944	63749	14635	16227	19291	13596	0	0	1
scaffold_6536	25715	7520	5461	5336	7398	0	0	1
scaffold_6428	26218	6522	6409	5736	7551	0	0	1
scaffold_1772	46413	11664	11750	10026	12973	0	0	1
scaffold_7343	23121	6592	5212	5331	5986	0	0	1
scaffold_6484	25901	5940	6602	7835	5524	0	0	1
scaffold_4740	33005	8548	7885	7009	9563	0	0	1
scaffold_4708	33151	8217	8866	8815	7253	0	0	1
scaffold_4334	34542	8050	8766	10253	7473	0	0	1
scaffold_6614	25448	6726	5781	5561	7380	0	0	1
scaffold_7874	21576	6126	4840	5518	5092	0	0	1
scaffold_7289	23282	5839	5904	5806	5733	0	0	1
scaffold_6541	25707	6274	6433	6334	6666	0	0	1
scaffold_4824	32625	7834	8524	7199	9068	0	0	1
scaffold_327	251824	65201	62739	60653	63231	0	0	1
scaffold_3286	38519	9925	9776	9581	9237	0	0	1
scaffold_3647	37008	9866	8644	8204	10294	0	0	1
scaffold_812	72438	19930	16684	15911	19913	0	0	1
scaffold_8204	20611	6121	4161	4436	5893	0	0	1
scaffold_5784	28789	6056	8702	7385	6646	0	0	1
scaffold_7955	21356	4919	5437	6459	4541	0	0	1
scaffold_8208	20601	5404	4889	5289	5019	0	0	1
scaffold_6925	24403	6799	5560	5450	6594	0	0	1
scaffold_1954	44867	12401	11099	10435	10932	0	0	1
scaffold_5220	31098	8361	7393	7331	8013	0	0	1
scaffold_2950	39736	10723	9901	9358	9754	0	0	1
scaffold_7103	23848	6698	5416	5085	6649	0	0	1
scaffold_3429	37917	11284	8179	9268	9186	0	0	1
scaffold_1208	54927	14669	13981	13338	12939	0	0	1
scaffold_5529	29758	8279	6832	6915	7732	0	0	1
scaffold_2503	41734	8889	12609	10661	9575	0	0	1
scaffold_6216	27098	7156	6384	5835	7723	0	0	1
scaffold_1453	50101	12556	12125	11118	14302	0	0	1
scaffold_3852	36304	7884	10770	9187	8463	0	0	1
scaffold_3728	36801	8460	9378	11185	7778	0	0	1
scaffold_1985	44608	11208	10917	11273	11210	0	0	1
scaffold_7942	21384	4628	6355	5449	4952	0	0	1
scaffold_5158	31371	8318	7246	7605	8202	0	0	1
scaffold_7079	23920	6412	5428	4927	7153	0	0	1
scaffold_7297	23248	5983	5377	5777	6111	0	0	1
scaffold_3914	36074	10069	8406	8204	9395	0	0	1
scaffold_8863	18166	4536	4384	4361	4885	0	0	1
scaffold_6172	27242	5737	8287	6974	6244	0	0	1
scaffold_2568	41378	11780	9527	8490	11581	0	0	1
scaffold_6270	26881	5704	8022	6821	6334	0	0	1
scaffold_6525	25737	7060	5545	5610	7522	0	0	1
scaffold_632	97398	20941	29064	24775	22618	0	0	1
scaffold_587	110086	27547	27289	25324	29926	0	0	1
scaffold_5478	29998	8870	6314	7051	7763	0	0	1
scaffold_4987	32035	8792	7388	7149	8706	0	0	1
scaffold_5506	29883	7644	7129	7039	8071	0	0	1
scaffold_7814	21759	5331	5516	5447	5465	0	0	1
scaffold_2935	39779	10291	9553	9049	10886	0	0	1
scaffold_7008	24137	5146	7300	6145	5546	0	0	1
scaffold_8448	19816	5467	4389	4195	5765	0	0	1
scaffold_4259	34811	10477	8579	7021	8734	0	0	1
scaffold_1294	52814	11305	15932	13427	12150	0	0	1
scaffold_365	216295	57116	51363	48621	59195	0	0	1
scaffold_4303	34659	9706	7436	7697	9820	0	0	1
scaffold_7511	22692	5876	5599	5467	5750	0	0	1
scaffold_3889	36155	7770	10914	9217	8254	0	0	1
scaffold_8924	17795	4791	4396	4294	4314	0	0	1
scaffold_8509	19656	5086	5098	4931	4541	0	0	1
scaffold_2362	42449	11017	9491	10493	11448	0	0	1
scaffold_1137	56869	12135	17201	14449	13084	0	0	1
scaffold_9145	13329	3273	3255	2997	3804	0	0	1
scaffold_7215	23495	6059	5985	6014	5437	0	0	1
scaffold_960	63112	14936	15041	16262	16873	0	0	1
scaffold_6404	26319	7080	5721	6250	7268	0	0	1
scaffold_6075	27586	7118	6535	6922	7011	0	0	1
scaffold_5732	28971	8366	6202	6244	8159	0	0	1
scaffold_2612	41200	12007	9260	8677	11256	0	0	1
scaffold_8318	20282	5490	4957	4987	4848	0	0	1
scaffold_7905	21498	4963	5602	5329	5604	0	0	1
scaffold_4489	34014	7200	10333	8673	7808	0	0	1
scaffold_8537	19592	6174	4081	4107	5230	0	0	1
scaffold_7740	21987	5967	5505	5071	5444	0	0	1
scaffold_7932	21402	6278	4851	4966	5307	0	0	1
scaffold_9303	1000	268	194	264	274	0	0	1
scaffold_4902	32354	7449	8247	9758	6900	0	0	1
scaffold_6791	24890	7060	5207	5724	6899	0	0	1
scaffold_3825	36413	9455	9071	8887	9000	0	0	1
scaffold_2417	42157	11239	9795	10044	11079	0	0	1
scaffold_7727	22021	6571	4432	4753	6265	0	0	1
scaffold_8248	20487	5324	4689	4519	5955	0	0	1
scaffold_1850	45664	11901	11106	10558	12099	0	0	1
scaffold_6947	24329	6801	6056	6008	5464	0	0	1
scaffold_1857	45565	13115	11244	10244	10962	0	0	1
scaffold_5552	29676	7863	7625	7118	7070	0	0	1
scaffold_1283	53079	16402	11774	10965	13938	0	0	1
scaffold_7663	22237	5867	4855	5224	6291	0	0	1
scaffold_2466	41901	11221	9526	9557	11597	0	0	1
scaffold_8153	20774	5481	4793	4734	5766	0	0	1
scaffold_2005	44498	9598	13330	11278	10292	0	0	1
scaffold_8673	19092	5355	4369	4610	4758	0	0	1
scaffold_1463	49967	11636	11502	13041	13788	0	0	1
scaffold_8534	19603	4483	5019	5982	4119	0	0	1
scaffold_7459	22801	6064	5423	5210	6104	0	0	1
scaffold_6960	24273	5568	6169	7342	5194	0	0	1
scaffold_3119	39071	10686	8959	8642	10784	0	0	1
scaffold_7713	22074	5091	5602	6643	4738	0	0	1
scaffold_1686	47142	13416	10032	10790	12904	0	0	1
scaffold_1541	48846	12826	10741	11501	13778	0	0	1
scaffold_5722	29001	6258	8682	7354	6707	0	0	1
scaffold_7784	21843	5438	5315	4994	6096	0	0	1
scaffold_447	154931	32925	46993	39464	35549	0	0	1
scaffold_2647	40980	10726	9519	9269	11466	0	0	1
scaffold_2303	42762	10985	10985	10546	10246	0	0	1
scaffold_1380	51167	10833	15544	13069	11721	0	0	1
scaffold_1989	44599	12997	9509	10194	11899	0	0	1
scaffold_7351	23100	4910	6983	5922	5285	0	0	1
scaffold_1759	46561	13450	10592	10367	12152	0	0	1
scaffold_8166	20731	5576	4642	5086	5427	0	0	1
scaffold_5965	28121	7984	6785	6371	6981	0	0	1
scaffold_8404	19991	5489	4732	4467	5303	0	0	1
scaffold_7129	23760	6102	5943	5777	5938	0	0	1
scaffold_3879	36189	10129	8013	7687	10360	0	0	1
scaffold_93	1078267	270799	267019	226293	314156	0	0	1
scaffold_5551	29678	6901	7527	8859	6391	0	0	1
scaffold_5438	30202	6959	7705	9108	6430	0	0	1
scaffold_8476	19745	5296	4061	4227	6161	0	0	1
scaffold_5568	29599	7840	7336	7109	7314	0	0	1
scaffold_7489	22750	6260	4815	5966	5709	0	0	1
scaffold_6096	27508	6317	6998	8294	5899	0	0	1
scaffold_8787	18571	4999	4062	3836	5674	0	0	1
scaffold_8402	19998	5213	5004	5053	4728	0	0	1
scaffold_8289	20364	5726	5264	4436	4938	0	0	1
scaffold_7085	23896	6378	5808	5557	6153	0	0	1
scaffold_6774	24939	6912	6046	5580	6401	0	0	1
scaffold_7993	21245	5389	5227	4838	5791	0	0	1
scaffold_6591	25511	6850	5810	5969	6882	0	0	1
scaffold_7046	24035	5128	7276	6115	5516	0	0	1
scaffold_2578	41337	11647	9453	9237	11000	0	0	1
scaffold_698	86123	26337	18671	20827	20288	0	0	1
scaffold_1918	45147	12673	9498	10469	12507	0	0	1
scaffold_3865	36250	9324	8396	8415	10115	0	0	1
scaffold_435	163045	47017	34252	38156	43620	0	0	1
scaffold_4181	35092	9921	7611	8713	8847	0	0	1
scaffold_8987	17359	4840	3798	3682	5039	0	0	1
scaffold_8587	19426	4083	5930	4974	4439	0	0	1
scaffold_100	981469	296647	202557	210223	272042	0	0	1
scaffold_7053	24018	6859	5188	5929	6042	0	0	1
scaffold_755	78741	18127	20075	23734	16805	0	0	1
scaffold_3059	39287	10658	9454	9428	9747	0	0	1
scaffold_3694	36892	9503	8438	8590	10361	0	0	1
scaffold_6937	24364	6753	5136	5341	7134	0	0	1
scaffold_8746	18781	5391	4157	4266	4967	0	0	1
scaffold_7090	23887	6566	5482	5407	6432	0	0	1
scaffold_8279	20398	4301	6145	5216	4736	0	0	1
scaffold_6865	24616	5675	6238	7416	5287	0	0	1
scaffold_5246	30995	8176	7649	7341	7829	0	0	1
scaffold_924	64637	14865	16444	19568	13760	0	0	1
scaffold_8893	17970	4915	4257	4076	4722	0	0	1
scaffold_7368	23048	6267	5546	5452	5783	0	0	1
scaffold_5513	29845	6764	7620	9072	6389	0	0	1
scaffold_6174	27232	6975	6872	6423	6962	0	0	1
scaffold_8715	18917	5533	4589	3753	5042	0	0	1
scaffold_4410	34254	8337	8336	7463	10118	0	0	1
scaffold_6898	24500	5206	7411	6248	5635	0	0	1
scaffold_2892	39939	11140	8487	8709	11603	0	0	1
scaffold_7593	22435	6235	5298	5230	5672	0	0	1
scaffold_6015	27862	5884	8451	7124	6403	0	0	1
scaffold_2529	41586	11595	9608	8710	11673	0	0	1
scaffold_8148	20793	5633	4950	4744	5466	0	0	1
scaffold_3737	36771	8465	9359	11070	7877	0	0	1
scaffold_6466	25991	7148	6554	6128	6161	0	0	1
scaffold_8616	19337	6048	4063	3615	5611	0	0	1
scaffold_6942	24346	6471	5973	5913	5989	0	0	1
scaffold_7610	22387	6273	4888	5543	5683	0	0	1
scaffold_4266	34788	9760	7623	7420	9985	0	0	1
scaffold_3364	38214	11365	8380	9197	9272	0	0	1
scaffold_1052	59259	15687	13406	13246	16920	0	0	1
scaffold_7620	22360	6821	4581	4973	5985	0	0	1
scaffold_5522	29799	6275	9021	7592	6911	0	0	1
scaffold_8242	20492	5434	4780	4530	5748	0	0	1
scaffold_1720	46857	13054	10134	12132	11537	0	0	1
scaffold_5694	29132	7699	6985	7327	7121	0	0	1
scaffold_5067	31691	6782	9582	8070	7257	0	0	1
scaffold_5436	30204	7018	7684	9018	6484	0	0	1
scaffold_3226	38687	9013	9772	9823	10079	0	0	1
scaffold_4134	35236	8586	8687	7605	10358	0	0	1
scaffold_846	69763	19044	15966	15671	19082	0	0	1
scaffold_5675	29200	7604	7020	7111	7465	0	0	1
scaffold_7825	21723	5918	4548	4921	6336	0	0	1
scaffold_876	67934	14569	20339	17246	15780	0	0	1
scaffold_6680	25232	5430	7519	6445	5838	0	0	1
scaffold_3112	39093	10398	9152	9806	9737	0	0	1
scaffold_7550	22563	4802	5820	6688	5253	0	0	1
scaffold_2614	41170	11488	9148	9128	11406	0	0	1
scaffold_7991	21250	5911	4375	4562	6402	0	0	1
scaffold_761	78178	22016	17817	15138	23207	0	0	1
scaffold_5685	29170	7566	6813	6664	8127	0	0	1
scaffold_1458	50030	13838	10851	11101	14240	0	0	1
scaffold_5591	29506	8198	6495	6574	8239	0	0	1
scaffold_5476	30000	7872	7026	6526	8576	0	0	1
scaffold_9041	16896	4594	4333	4298	3671	0	0	1
scaffold_5760	28882	7465	6289	6699	8429	0	0	1
scaffold_8202	20627	4742	5270	6279	4336	0	0	1
scaffold_6880	24556	7272	5283	5418	6583	0	0	1
scaffold_3518	37535	10056	8713	8662	10104	0	0	1
scaffold_7557	22551	6752	4812	5006	5981	0	0	1
scaffold_6626	25409	5897	6455	7652	5405	0	0	1
scaffold_2641	41000	12010	8917	10286	9787	0	0	1
scaffold_2241	43097	11217	11062	10894	9924	0	0	1
scaffold_2968	39657	8447	11982	10136	9092	0	0	1
scaffold_1276	53241	14854	11792	11753	14842	0	0	1
scaffold_293	279470	82154	57868	69132	70316	0	0	1
scaffold_373	211517	53538	51433	45020	61526	0	0	1
scaffold_3086	39174	10220	9763	9210	9981	0	0	1
scaffold_1538	48875	10505	14605	12442	11323	0	0	1
scaffold_7627	22340	5149	5672	6727	4792	0	0	1
scaffold_9163	8000	2136	2050	1759	2055	0	0	1
scaffold_4749	32962	7889	8177	8140	8756	0	0	1
scaffold_5720	29017	8169	6906	6422	7520	0	0	1
scaffold_4674	33291	8186	8388	7208	9509	0	0	1
scaffold_7934	21401	5916	4773	4728	5984	0	0	1
scaffold_2833	40183	9238	10245	12129	8571	0	0	1
scaffold_5355	30570	7119	7751	9126	6574	0	0	1
scaffold_7928	21415	6131	4643	4670	5971	0	0	1
scaffold_3228	38681	11108	8528	8346	10699	0	0	1
scaffold_3618	37103	10686	8048	9145	9224	0	0	1
scaffold_7691	22140	6289	4543	5260	6048	0	0	1
scaffold_653	93807	20133	27980	23876	21818	0	0	1
scaffold_6748	25015	5892	6356	7407	5360	0	0	1
scaffold_766	77285	19009	18780	21848	17648	0	0	1
scaffold_8707	18967	4849	4142	4711	5265	0	0	1
scaffold_8388	20048	5374	4367	4826	5481	0	0	1
scaffold_7130	23758	6357	5195	5565	6641	0	0	1
scaffold_8961	17551	4079	4452	5224	3796	0	0	1
scaffold_1228	54563	14230	13257	12676	14400	0	0	1
scaffold_3275	38546	10834	7996	10038	9678	0	0	1
scaffold_2519	41638	10728	10110	9514	11286	0	0	1
scaffold_3317	38360	10841	8364	8418	10737	0	0	1
scaffold_7975	21298	4590	6396	5399	4913	0	0	1
scaffold_2779	40391	11385	9413	8838	10755	0	0	1
scaffold_8740	18809	4291	4763	5655	4100	0	0	1
scaffold_7308	23218	6038	5207	5174	6799	0	0	1
scaffold_126	741345	214548	156572	184870	185355	0	0	1
scaffold_412	179193	42988	44586	39093	52526	0	0	1
scaffold_1433	50253	12514	12374	10952	14413	0	0	1
scaffold_8841	18279	3850	5540	4676	4213	0	0	1
scaffold_8902	17898	4043	4538	4640	4677	0	0	1
scaffold_5553	29675	7681	6772	7355	7867	0	0	1
scaffold_6027	27807	6718	7138	6130	7821	0	0	1
scaffold_649	94281	21874	23917	28166	20324	0	0	1
scaffold_4612	33493	7687	8559	10166	7081	0	0	1
scaffold_1514	49181	12304	12391	10421	14065	0	0	1
scaffold_9312	1000	205	273	329	193	0	0	1
scaffold_6108	27488	6282	6971	8293	5942	0	0	1
scaffold_1815	46066	13370	10599	9605	12492	0	0	1
scaffold_2938	39771	11059	8386	8685	11641	0	0	1
scaffold_7601	22421	6144	5371	5215	5691	0	0	1
scaffold_4346	34511	8935	8575	8681	8320	0	0	1
scaffold_8723	18879	5122	4262	4641	4854	0	0	1
scaffold_4076	35430	10050	7654	8197	9529	0	0	1
scaffold_5193	31228	7207	7600	8412	8009	0	0	1
scaffold_3706	36854	8438	9387	11169	7860	0	0	1
scaffold_2210	43275	12511	9199	9177	12388	0	0	1
scaffold_9055	16781	4591	3691	3789	4710	0	0	1
scaffold_8453	19801	5287	5072	4701	4741	0	0	1
scaffold_577	112797	33557	24681	26954	27605	0	0	1
scaffold_8426	19913	5243	4294	5019	5357	0	0	1
scaffold_2051	44264	12303	10230	9915	11816	0	0	1
scaffold_243	335530	90672	74546	77074	93238	0	0	1
scaffold_5171	31320	8120	7121	7644	8435	0	0	1
scaffold_8143	20818	5966	4538	5045	5269	0	0	1
scaffold_8546	19568	4204	5878	4970	4516	0	0	1
scaffold_1238	54458	14021	13626	13243	13568	0	0	1
scaffold_8729	18860	5012	4281	4282	5285	0	0	1
scaffold_4591	33573	9646	6895	7627	9405	0	0	1
scaffold_1940	44943	11194	11989	11341	10419	0	0	1
scaffold_3416	37952	10762	8063	9638	9489	0	0	1
scaffold_8663	19148	4941	4833	4264	5110	0	0	1
scaffold_8435	19874	4552	5076	6055	4191	0	0	1
scaffold_9099	16174	3721	4124	4892	3437	0	0	1
scaffold_8622	19317	4609	5676	5564	3468	0	0	1
scaffold_6292	26776	6632	6739	6462	6943	0	0	1
scaffold_1893	45373	11285	10438	11196	12454	0	0	1
scaffold_4965	32115	8809	6891	7999	8416	0	0	1
scaffold_3524	37490	11321	7844	8860	9465	0	0	1
scaffold_5581	29531	8336	6613	7528	7054	0	0	1
scaffold_6738	25044	5776	6354	7546	5368	0	0	1
scaffold_8467	19761	5915	4163	4259	5424	0	0	1
scaffold_9067	16650	4453	3939	3703	4555	0	0	1
scaffold_1365	51460	10912	15561	13102	11885	0	0	1
scaffold_5592	29506	8335	6327	7426	7418	0	0	1
scaffold_3474	37746	10931	8300	8198	10317	0	0	1
scaffold_7370	23036	5985	5587	5083	6381	0	0	1
scaffold_6345	26515	5621	8004	6753	6137	0	0	1
scaffold_19_1	1088341	285187	259165	262689	281300	0	0	1
scaffold_3764	36691	9636	8040	9257	9758	0	0	1
scaffold_7949	21369	5690	5134	4895	5650	0	0	1
scaffold_5445	30172	8085	6381	7142	8564	0	0	1
scaffold_8998	17271	4702	4263	3566	4740	0	0	1
scaffold_6877	24560	6600	6073	5232	6655	0	0	1
scaffold_9022	17080	3918	4367	5199	3596	0	0	1
scaffold_5702	29090	6130	8830	7443	6687	0	0	1
scaffold_3565	37324	10985	8631	7746	9962	0	0	1
scaffold_2143	43673	11688	10999	9505	11481	0	0	1
scaffold_4718	33109	7078	9979	8413	7639	0	0	1
scaffold_4176	35105	9776	7668	8955	8706	0	0	1
scaffold_3638	37046	9820	8746	8390	10090	0	0	1
scaffold_1221	54691	12434	13408	13580	15269	0	0	1
scaffold_1231	54541	14138	11056	13235	16112	0	0	1
scaffold_9087	16359	4796	3641	3508	4414	0	0	1
scaffold_4192	35070	9037	8397	8334	9302	0	0	1
scaffold_3279	38538	10147	9377	8608	10406	0	0	1
scaffold_5409	30326	8956	6742	7211	7417	0	0	1
scaffold_1376	51215	13609	13454	11835	12317	0	0	1
scaffold_2031	44346	11395	10984	10149	11818	0	0	1
scaffold_6430	26216	6286	6596	6365	6969	0	0	1
scaffold_7096	23879	6004	5481	5924	6470	0	0	1
scaffold_8274	20419	5116	4815	4945	5543	0	0	1
scaffold_6183	27202	6675	6832	5885	7810	0	0	1
scaffold_3146	38993	9045	9930	11664	8354	0	0	1
scaffold_8753	18740	5023	4805	4347	4565	0	0	1
scaffold_333	247809	53326	73976	63046	57461	0	0	1
scaffold_8782	18611	4017	5555	4733	4306	0	0	1
scaffold_7205	23542	6119	5455	5327	6641	0	0	1
scaffold_3218	38705	10829	8547	8456	10873	0	0	1
scaffold_7421	22916	6264	5333	5125	6194	0	0	1
scaffold_1831	45934	11614	11213	10523	12584	0	0	1
scaffold_3934	35991	10034	8208	8620	9129	0	0	1
scaffold_3352	38258	10732	8451	8355	10720	0	0	1
scaffold_8848	18248	5095	4565	4502	4086	0	0	1
scaffold_669	90497	21311	22970	26622	19594	0	0	1
scaffold_8821	18362	4082	4243	4784	5253	0	0	1
scaffold_5180	31284	8156	7317	7269	8542	0	0	1
scaffold_4803	32740	9936	6462	7629	8713	0	0	1
scaffold_6662	25281	6287	5666	6395	6933	0	0	1
scaffold_8291	20361	6188	4189	3989	5995	0	0	1
scaffold_5650	29291	7360	7065	7136	7730	0	0	1
scaffold_9319	1000	306	214	242	238	0	0	1
scaffold_7619	22363	5146	5694	6705	4818	0	0	1
scaffold_5851	28594	6140	8615	7262	6577	0	0	1
scaffold_7963	21324	4970	5453	6400	4501	0	0	1
scaffold_8233	20521	6104	4485	4367	5565	0	0	1
scaffold_184	474373	118376	114873	119360	121764	0	0	1
scaffold_6808	24824	7112	5377	5442	6893	0	0	1
scaffold_9122	15132	3230	4585	3839	3478	0	0	1
scaffold_8507	19658	5713	4588	4249	5108	0	0	1
scaffold_3457	37803	9896	8513	8926	10468	0	0	1
scaffold_2074	44123	12364	9836	9665	12258	0	0	1
scaffold_3954	35917	9223	8570	8313	9811	0	0	1
scaffold_6887	24539	7108	5453	5163	6815	0	0	1
scaffold_8311	20299	4662	5183	6181	4273	0	0	1
scaffold_7526	22637	6421	5459	4964	5793	0	0	1
scaffold_8355	20158	4637	5125	6031	4365	0	0	1
scaffold_3233	38671	9775	9206	9395	10295	0	0	1
scaffold_4405	34266	7254	10408	8750	7854	0	0	1
scaffold_8917	17833	5650	3643	3679	4861	0	0	1
scaffold_1467	49836	14313	10789	10556	14178	0	0	1
scaffold_543	121597	28204	30953	36300	26140	0	0	1
scaffold_2987	39588	9763	10017	9252	10556	0	0	1
scaffold_2119	43827	10795	10851	9584	12597	0	0	1
scaffold_1176	56024	15069	12638	12861	15456	0	0	1
scaffold_5189	31238	9495	6728	6427	8588	0	0	1
scaffold_3165	38927	8255	11774	9945	8953	0	0	1
scaffold_8040	21087	4803	5354	6400	4530	0	0	1
scaffold_7097	23871	5492	6085	7223	5071	0	0	1
scaffold_3399	38017	8712	9692	11523	8090	0	0	1
scaffold_6818	24777	5696	6319	7468	5294	0	0	1
scaffold_2758	40488	11014	9009	9044	11421	0	0	1
scaffold_487	138237	36335	32918	33711	35273	0	0	1
scaffold_913	65248	17247	15252	15323	17426	0	0	1
scaffold_2620	41137	11596	8964	8824	11753	0	0	1
scaffold_8074	21001	5161	5256	4843	5741	0	0	1
scaffold_4217	34995	9614	8147	7955	9279	0	0	1
scaffold_8805	18454	5791	3828	3826	5009	0	0	1
scaffold_6935	24367	6626	5087	6496	6158	0	0	1
scaffold_6913	24440	5990	5889	5974	6587	0	0	1
scaffold_2285	42821	10819	10347	10095	11560	0	0	1
scaffold_9237	2000	579	361	341	719	0	0	1
scaffold_8378	20086	5073	5065	5019	4929	0	0	1
scaffold_1558	48616	13615	10912	10539	13550	0	0	1
scaffold_6369	26434	6977	7061	6116	6280	0	0	1
scaffold_227	372521	94480	90868	84095	103078	0	0	1
scaffold_8504	19671	5092	5052	4867	4660	0	0	1
scaffold_5452	30146	8052	7713	7466	6915	0	0	1
scaffold_6280	26828	6228	6628	6611	7361	0	0	1
scaffold_4583	33632	8703	8014	7828	9087	0	0	1
scaffold_5008	31937	9024	6926	6865	9122	0	0	1
scaffold_2003	44524	11280	11326	9572	12346	0	0	1
scaffold_1415	50582	15154	10756	10729	13943	0	0	1
scaffold_3595	37203	7878	11266	9521	8538	0	0	1
scaffold_4549	33803	9072	8605	7925	8201	0	0	1
scaffold_519	128158	32229	33429	27101	35399	0	0	1
scaffold_3378	38135	9573	9264	8238	11060	0	0	1
scaffold_2452	42008	11502	9208	9375	11923	0	0	1
scaffold_8255	20461	5151	4928	5023	5359	0	0	1
scaffold_6502	25827	6315	5611	6709	7192	0	0	1
scaffold_4977	32056	8458	7676	7644	8278	0	0	1
scaffold_4144	35211	9404	8529	8160	9118	0	0	1
scaffold_997	61449	17647	13248	15153	15401	0	0	1
scaffold_9206	3000	841	652	668	839	0	0	1
scaffold_7251	23389	5004	7076	5952	5357	0	0	1
scaffold_1931	45054	12303	10830	10419	11502	0	0	1
scaffold_9150	13000	3006	3327	3910	2757	0	0	1
scaffold_2973	39648	10416	10001	9264	9967	0	0	1
scaffold_6755	24989	6501	6152	5641	6695	0	0	1
scaffold_2686	40751	10808	8913	9426	11604	0	0	1
scaffold_8306	20316	5670	4150	4562	5934	0	0	1
scaffold_602	105086	27630	24664	22233	30559	0	0	1
scaffold_8733	18849	4926	4502	4536	4885	0	0	1
scaffold_6856	24638	5880	5671	5994	7093	0	0	1
scaffold_2165	43511	11629	10648	9967	11267	0	0	1
scaffold_7176	23638	6470	5563	5266	6339	0	0	1
scaffold_436	162946	46741	36529	34999	44677	0	0	1
scaffold_7653	22279	5138	6059	6394	4688	0	0	1
scaffold_678	89585	20602	22777	27076	19130	0	0	1
scaffold_8136	20833	4455	6310	5306	4762	0	0	1
scaffold_8930	17760	3757	5388	4519	4096	0	0	1
scaffold_4980	32053	9108	6908	7283	8754	0	0	1
scaffold_8632	19271	4136	5809	4914	4412	0	0	1
scaffold_8682	19046	3990	5734	4872	4450	0	0	1
scaffold_9016	17129	3684	5148	4329	3968	0	0	1
scaffold_3578	37280	10794	8119	8481	9886	0	0	1
scaffold_5744	28925	7307	7120	6474	8024	0	0	1
scaffold_2379	42388	10702	10111	8872	12703	0	0	1
scaffold_2717	40657	11181	8469	10004	11003	0	0	1
scaffold_5130	31476	8331	6909	7179	9057	0	0	1
scaffold_4650	33358	9015	8550	7385	8408	0	0	1
scaffold_7348	23105	5699	5666	5447	6293	0	0	1
scaffold_2272	42908	9094	12961	10917	9936	0	0	1
scaffold_2947	39745	9122	10152	12009	8462	0	0	1
scaffold_8828	18339	4395	4211	4466	5267	0	0	1
scaffold_2875	39991	10863	9167	8971	10990	0	0	1
scaffold_7438	22865	6148	5101	5196	6420	0	0	1
scaffold_6731	25065	5969	6249	6069	6778	0	0	1
scaffold_198	434943	124221	96628	105308	108786	0	0	1
scaffold_220	382400	96974	93066	94129	98231	0	0	1
scaffold_7563	22516	6142	5171	5029	6174	0	0	1
scaffold_7898	21520	6222	4638	5247	5413	0	0	1
scaffold_734	81768	17402	24768	20803	18795	0	0	1
scaffold_9260	1000	308	198	193	301	0	0	1
scaffold_1783	46329	11081	11890	10231	13127	0	0	1
scaffold_5079	31640	9262	6289	6679	9410	0	0	1
scaffold_2112	43882	12004	11005	10136	10737	0	0	1
scaffold_8852	18218	3976	4757	4796	4689	0	0	1
scaffold_5998	27952	7632	6267	6610	7443	0	0	1
scaffold_1796	46228	11322	11243	12051	11612	0	0	1
scaffold_7221	23477	6147	5579	4892	6859	0	0	1
scaffold_2289	42811	12383	9084	10602	10742	0	0	1
scaffold_6046	27702	7503	6863	6366	6970	0	0	1
scaffold_8089	20975	5977	4456	4662	5880	0	0	1
scaffold_7249	23392	6441	4895	5081	6975	0	0	1
scaffold_8077	20995	6038	4657	4293	6007	0	0	1
scaffold_4505	33946	7216	10281	8623	7826	0	0	1
scaffold_8004	21195	4529	6400	5401	4865	0	0	1
scaffold_8250	20481	5867	4421	4439	5754	0	0	1
scaffold_6003	27910	7488	6365	6314	7743	0	0	1
scaffold_8953	17585	4901	3925	3676	5083	0	0	1
scaffold_8618	19336	5141	4369	4601	5225	0	0	1
scaffold_6607	25465	5467	7677	6444	5877	0	0	1
scaffold_8939	17679	4740	4052	4118	4769	0	0	1
scaffold_6958	24279	5177	7336	6173	5593	0	0	1
scaffold_5756	28893	7152	7044	6629	8068	0	0	1
scaffold_8570	19481	5216	4585	5070	4610	0	0	1
scaffold_7115	23793	6252	5720	5322	6499	0	0	1
scaffold_6147	27312	5919	8247	6930	6216	0	0	1
scaffold_6493	25881	7279	5547	6331	6724	0	0	1
scaffold_7862	21623	5446	5442	5139	5596	0	0	1
scaffold_7153	23711	5443	6042	7184	5042	0	0	1
scaffold_1342	51817	13228	16175	13060	9354	0	0	1
scaffold_4962	32125	8652	6833	7690	8950	0	0	1
scaffold_6033	27787	7522	6624	5917	7724	0	0	1
scaffold_4470	34058	9512	8001	7690	8855	0	0	1
scaffold_9113	15615	3565	3996	4716	3338	0	0	1
scaffold_1579	48341	10431	14404	12243	11263	0	0	1
scaffold_8327	20244	6019	4552	4936	4737	0	0	1
scaffold_5460	30083	6425	9008	7626	7024	0	0	1
scaffold_2315	42696	11551	10039	9808	11298	0	0	1
scaffold_3172	38902	8945	9886	11771	8300	0	0	1
scaffold_5578	29540	7839	7237	7227	7237	0	0	1
scaffold_5093	31591	8644	7279	7516	8152	0	0	1
scaffold_2841	40142	11676	8589	8849	11028	0	0	1
scaffold_6326	26598	6670	6405	5560	7963	0	0	1
scaffold_1354	51610	11869	13123	15546	11072	0	0	1
scaffold_8009	21182	5409	5158	5276	5339	0	0	1
scaffold_1347	51770	14391	11677	11830	13872	0	0	1
scaffold_5145	31413	8047	8524	7083	7759	0	0	1
scaffold_7918	21444	6279	4525	4392	6248	0	0	1
scaffold_5840	28639	6057	8676	7332	6574	0	0	1
scaffold_6322	26604	7413	5964	5673	7554	0	0	1
scaffold_1148	56603	14931	13418	13391	14863	0	0	1
scaffold_8647	19225	5515	4232	4841	4637	0	0	1
scaffold_2557	41434	11045	10067	9595	10727	0	0	1
scaffold_6314	26636	7174	7081	5215	7166	0	0	1
scaffold_9251	1000	239	255	315	191	0	0	1
scaffold_2316	42691	9099	12794	10918	9880	0	0	1
scaffold_8161	20748	4842	5308	6222	4376	0	0	1
scaffold_986	61943	18723	13578	14263	15379	0	0	1
scaffold_5163	31349	7216	7987	9456	6690	0	0	1
scaffold_6055	27645	7784	6103	5555	8203	0	0	1
scaffold_5928	28324	6994	7119	6009	8202	0	0	1
scaffold_2088	44040	11158	11194	10542	11146	0	0	1
scaffold_2817	40228	10625	8926	10117	10560	0	0	1
scaffold_8168	20723	5571	4716	4660	5776	0	0	1
scaffold_2970	39656	11329	8448	9966	9913	0	0	1
scaffold_2311	42712	11961	9784	9296	11671	0	0	1
scaffold_623	100097	26868	22248	22456	28525	0	0	1
scaffold_7707	22092	6032	5806	5416	4838	0	0	1
scaffold_3465	37771	10642	8232	8299	10598	0	0	1
scaffold_1741	46707	13009	9371	10074	14253	0	0	1
scaffold_9178	6000	1526	1453	1488	1533	0	0	1
scaffold_6907	24455	6012	6381	5084	6978	0	0	1
scaffold_7052	24021	5516	6112	7270	5123	0	0	1
scaffold_2888	39950	9174	10174	12085	8517	0	0	1
scaffold_2082	44071	11406	9752	10224	12689	0	0	1
scaffold_2764	40438	10524	8889	9248	11777	0	0	1
scaffold_5884	28499	6568	7299	8634	5998	0	0	1
scaffold_6602	25478	7286	5503	6292	6397	0	0	1
scaffold_9134	14436	3870	3508	3376	3682	0	0	1
scaffold_8734	18823	4191	5127	5109	4396	0	0	1
scaffold_9258	1000	230	159	224	387	0	0	1
scaffold_6417	26283	5567	7907	6708	6101	0	0	1
scaffold_853	69320	17507	16452	16384	18977	0	0	1
scaffold_1585	48304	14210	10401	11924	11769	0	0	1
scaffold_7876	21572	5463	5031	5396	5682	0	0	1
scaffold_6140	27335	7008	6343	6744	7240	0	0	1
scaffold_6062	27632	5963	8356	7007	6306	0	0	1
scaffold_4525	33899	9460	7715	7239	9485	0	0	1
scaffold_7505	22720	5749	5438	5450	6083	0	0	1
scaffold_6656	25302	7153	5323	5634	7192	0	0	1
scaffold_6576	25572	7307	6420	5640	6205	0	0	1
scaffold_7353	23099	4950	6904	5882	5363	0	0	1
scaffold_1990	44594	10724	10601	11303	11966	0	0	1
scaffold_7856	21631	6395	4610	4534	6092	0	0	1
scaffold_1318	52356	12512	12287	13444	14113	0	0	1
scaffold_854	69318	19090	15402	14851	19975	0	0	1
scaffold_6609	25456	6226	6112	6162	6956	0	0	1
scaffold_946	63696	14610	16213	19294	13579	0	0	1
scaffold_8860	18173	5141	4702	4208	4122	0	0	1
scaffold_6229	27062	7493	5816	6739	7014	0	0	1
scaffold_4007	35695	9548	8059	8889	9199	0	0	1
scaffold_273	298174	80336	67017	61075	89746	0	0	1
scaffold_1851	45654	12757	10046	9887	12964	0	0	1
scaffold_26_1	592963	154304	141116	141546	155997	0	0	1
scaffold_4204	35035	8044	8909	10595	7487	0	0	1
scaffold_6687	25210	5303	7622	6435	5850	0	0	1
scaffold_137	692360	193494	152182	171757	174927	0	0	1
scaffold_7516	22676	4865	6831	5746	5234	0	0	1
scaffold_7833	21701	6111	4712	4782	6096	0	0	1
scaffold_1186	55611	13642	13103	12919	15947	0	0	1
scaffold_8522	19625	4286	5804	4932	4603	0	0	1
scaffold_6438	26159	5548	7861	6671	6079	0	0	1
scaffold_7648	22298	5450	5920	5277	5651	0	0	1
scaffold_4281	34732	7436	10481	8804	8011	0	0	1
scaffold_7910	21477	5344	5517	4470	6146	0	0	1
scaffold_8371	20098	4380	6021	5099	4598	0	0	1
scaffold_3081	39193	10166	9304	9245	10478	0	0	1
scaffold_7679	22170	4795	6622	5635	5118	0	0	1
scaffold_1048	59349	15502	14628	14072	15147	0	0	1
scaffold_2261	42960	12169	8992	9626	12173	0	0	1
scaffold_3811	36452	9505	9203	7993	9751	0	0	1
scaffold_5680	29184	6749	7464	8846	6125	0	0	1
scaffold_700	85992	22494	19300	21641	22557	0	0	1
scaffold_255	314957	85343	69882	72249	87483	0	0	1
scaffold_5459	30092	8477	7086	6437	8092	0	0	1
scaffold_1567	48471	13907	11158	11148	12258	0	0	1
scaffold_4958	32142	8957	7174	6973	9038	0	0	1
scaffold_907	65701	16835	15219	15338	18309	0	0	1
scaffold_8903	17897	3803	5425	4556	4113	0	0	1
scaffold_7268	23341	6299	5474	5411	6157	0	0	1
scaffold_183	478219	131762	108825	111060	126572	0	0	1
scaffold_1560	48575	11234	12302	14513	10526	0	0	1
scaffold_3617	37110	9975	7997	8174	10964	0	0	1
scaffold_7397	22973	5342	5832	6863	4936	0	0	1
scaffold_383	200854	50398	49574	50843	50039	0	0	1
scaffold_4811	32676	8288	7504	7755	9129	0	0	1
scaffold_2423	42126	11492	8951	9468	12215	0	0	1
scaffold_6786	24905	6090	6356	6013	6446	0	0	1
scaffold_3684	36924	10287	8083	9387	9167	0	0	1
scaffold_6127	27417	7413	6443	6430	7131	0	0	1
scaffold_1393	51000	13876	11770	11153	14201	0	0	1
scaffold_5345	30594	8463	6610	6908	8613	0	0	1
scaffold_9227	2000	487	440	497	576	0	0	1
scaffold_7887	21544	5921	5427	5097	5099	0	0	1
scaffold_6900	24494	5252	7388	6239	5615	0	0	1
scaffold_4828	32620	8159	7222	8600	8639	0	0	1
scaffold_683	89062	23624	20024	20829	24585	0	0	1
scaffold_8091	20961	4825	5301	6287	4548	0	0	1
scaffold_3492	37677	9472	9620	9349	9236	0	0	1
scaffold_7477	22770	5214	5796	6925	4835	0	0	1
scaffold_3449	37848	10690	8839	8833	9486	0	0	1
scaffold_5218	31103	7585	8290	6436	8792	0	0	1
scaffold_5020	31880	8911	7038	6959	8972	0	0	1
scaffold_7595	22434	6072	5494	4697	6171	0	0	1
scaffold_276	298039	83863	66619	64259	83298	0	0	1
scaffold_8417	19945	4212	5981	5121	4631	0	0	1
scaffold_2790	40363	12309	8318	8581	11155	0	0	1
scaffold_7063	23975	7073	5132	4940	6830	0	0	1
scaffold_5211	31138	6692	9292	7919	7235	0	0	1
scaffold_4657	33342	9355	7414	7359	9214	0	0	1
scaffold_3304	38431	11008	8115	9739	9569	0	0	1
scaffold_4172	35112	8930	7969	8489	9724	0	0	1
scaffold_114	806723	230971	171276	201914	202562	0	0	1
scaffold_9262	1000	197	217	233	353	0	0	1
scaffold_1792	46258	12395	11007	10904	11952	0	0	1
scaffold_4017	35668	7724	10583	9078	8283	0	0	1
scaffold_6923	24405	5924	6538	5761	6182	0	0	1
scaffold_8363	20127	5302	4353	4675	5797	0	0	1
scaffold_4797	32753	9272	7229	7125	9127	0	0	1
scaffold_4487	34015	9545	7560	7396	9514	0	0	1
scaffold_3821	36424	8355	9337	11016	7716	0	0	1
scaffold_7800	21783	5378	5325	5306	5774	0	0	1
scaffold_539	122670	26333	36647	31234	28456	0	0	1
scaffold_343	237638	55281	60273	70989	51095	0	0	1
scaffold_6617	25437	5785	6353	6500	6799	0	0	1
scaffold_6355	26486	7748	5959	5884	6895	0	0	1
scaffold_1966	44769	10678	10706	11203	12182	0	0	1
scaffold_5814	28690	6174	8585	7271	6660	0	0	1
scaffold_464	147490	36505	37632	31500	41853	0	0	1
scaffold_5819	28672	7100	7240	6108	8224	0	0	1
scaffold_5900	28419	6026	8618	7256	6519	0	0	1
scaffold_6491	25884	6617	6170	6187	6910	0	0	1
scaffold_8928	17768	4862	3659	4664	4583	0	0	1
scaffold_8649	19224	5247	4153	4430	5394	0	0	1
scaffold_1256	53786	14227	12709	12876	13974	0	0	1
scaffold_4933	32253	6866	9738	8211	7438	0	0	1
scaffold_8630	19291	5399	4299	3912	5681	0	0	1
scaffold_4982	32048	7361	8152	9697	6838	0	0	1
scaffold_1868	45519	11945	9962	11324	12288	0	0	1
scaffold_3185	38860	9633	9415	8521	11291	0	0	1
scaffold_8352	20166	4636	5173	6119	4238	0	0	1
scaffold_4771	32868	8192	8747	6435	9494	0	0	1
scaffold_5413	30305	6517	9050	7713	7025	0	0	1
scaffold_9231	2000	505	472	610	413	0	0	1
scaffold_8302	20330	4241	6166	5176	4747	0	0	1
scaffold_5826	28661	6642	7261	8595	6163	0	0	1
scaffold_9123	15054	3780	3475	3379	4420	0	0	1
scaffold_4013	35677	8271	9070	10789	7547	0	0	1
scaffold_1368	51427	14907	11862	11499	13159	0	0	1
scaffold_889	67125	15391	17063	20268	14403	0	0	1
scaffold_5904	28409	6522	7225	8629	6033	0	0	1
scaffold_6330	26584	6185	6771	7904	5724	0	0	1
scaffold_168	540392	141425	128468	124214	146285	0	0	1
scaffold_2257	42976	11016	11345	10986	9629	0	0	1
scaffold_174	504205	140771	111268	128408	123758	0	0	1
scaffold_7711	22076	5052	5655	6724	4645	0	0	1
scaffold_6552	25658	5437	7793	6544	5884	0	0	1
scaffold_7677	22176	4751	6664	5636	5125	0	0	1
scaffold_7661	22241	5853	4612	5633	6143	0	0	1
scaffold_6725	25077	5680	6401	7586	5410	0	0	1
scaffold_8190	20654	5333	4924	4920	5477	0	0	1
scaffold_6138	27357	6515	6143	6741	7958	0	0	1
scaffold_575	113783	26069	29027	34358	24329	0	0	1
scaffold_5776	28818	6212	8639	7329	6638	0	0	1
scaffold_6939	24355	7002	5170	5462	6721	0	0	1
scaffold_7782	21852	5431	6398	5517	4506	0	0	1
scaffold_1162	56275	12925	14332	17029	11989	0	0	1
scaffold_7907	21485	4637	6464	5466	4918	0	0	1
scaffold_8912	17857	5506	3996	3841	4514	0	0	1
scaffold_6058	27638	5932	8314	7036	6356	0	0	1
scaffold_6276	26850	6707	6722	6419	7002	0	0	1
scaffold_905	65990	15126	16799	19990	14075	0	0	1
scaffold_7896	21527	6298	4904	4727	5598	0	0	1
scaffold_5968	28115	7062	6100	6533	8420	0	0	1
scaffold_317	255592	68844	58327	56181	72240	0	0	1
scaffold_7775	21881	4675	6670	5577	4959	0	0	1
scaffold_6836	24713	6878	5744	6022	6069	0	0	1
scaffold_9093	16287	5363	3497	3176	4251	0	0	1
scaffold_5381	30479	7944	7147	7148	8240	0	0	1
scaffold_3775	36655	10263	8132	8064	10196	0	0	1
scaffold_4210	35013	7455	10604	8910	8044	0	0	1
scaffold_151	622659	181953	133644	153838	153224	0	0	1
scaffold_8025	21129	4521	6326	5371	4911	0	0	1
scaffold_5941	28260	7994	6184	6172	7910	0	0	1
scaffold_6158	27280	7185	6655	6719	6721	0	0	1
scaffold_6930	24390	5219	7367	6226	5578	0	0	1
scaffold_7364	23067	4960	6893	5870	5344	0	0	1
scaffold_809	72602	18653	17941	17098	18910	0	0	1
scaffold_8457	19791	4560	5027	5943	4261	0	0	1
scaffold_2202	43315	9179	13115	11062	9959	0	0	1
scaffold_5914	28376	7003	7244	6926	7203	0	0	1
scaffold_3916	36069	9770	9027	8811	8461	0	0	1
scaffold_1497	49445	10567	14907	12577	11394	0	0	1
scaffold_949	63485	17827	14015	14650	16993	0	0	1
scaffold_2245	43072	11521	10622	10095	10834	0	0	1
scaffold_433	165086	43737	38104	39156	44089	0	0	1
scaffold_1151	56530	14731	13022	13201	15576	0	0	1
scaffold_1371	51381	11070	15321	13038	11952	0	0	1
scaffold_285	288079	81784	64511	70594	71190	0	0	1
scaffold_1490	49583	13989	10935	10546	14113	0	0	1
scaffold_5275	30910	7968	6825	7463	8654	0	0	1
scaffold_772	76319	20305	17069	18438	20507	0	0	1
scaffold_8188	20665	4528	4831	5519	5787	0	0	1
scaffold_5040	31792	8074	7647	7250	8821	0	0	1
scaffold_195	440686	118382	102122	100034	120148	0	0	1
scaffold_931	64272	17934	14601	14339	17398	0	0	1
scaffold_9235	2000	539	412	450	599	0	0	1
scaffold_5638	29350	6752	7445	8854	6299	0	0	1
scaffold_7639	22313	6344	4804	5653	5512	0	0	1
scaffold_2921	39827	9209	10135	11982	8501	0	0	1
scaffold_6233	27057	6343	6487	6833	7394	0	0	1
scaffold_3025	39405	9551	9013	9691	11150	0	0	1
scaffold_7202	23551	5789	5906	4937	6919	0	0	1
scaffold_132	705353	187546	167695	166808	183304	0	0	1
scaffold_8469	19760	4314	5830	5003	4613	0	0	1
scaffold_6707	25135	5828	6413	7597	5297	0	0	1
scaffold_7402	22965	5669	5988	4942	6366	0	0	1
scaffold_4263	34799	8050	8874	10450	7425	0	0	1
scaffold_8946	17649	4650	4112	4089	4798	0	0	1
scaffold_7950	21368	6646	4472	4458	5792	0	0	1
scaffold_1802	46179	12358	10255	10805	12761	0	0	1
scaffold_5544	29709	6810	7579	9016	6304	0	0	1
scaffold_4768	32876	9333	8185	7061	8297	0	0	1
scaffold_2583	41304	12225	8731	8718	11630	0	0	1
scaffold_792	73882	17065	18837	22245	15735	0	0	1
scaffold_28_1	760211	203493	179671	178442	198605	0	0	1
scaffold_4209	35020	9122	8712	8616	8570	0	0	1
scaffold_3548	37388	10267	8661	8529	9931	0	0	1
scaffold_1709	46971	12547	11221	10869	12334	0	0	1
scaffold_2499	41756	10311	10587	8837	12021	0	0	1
scaffold_5609	29438	7630	7350	7257	7201	0	0	1
scaffold_7789	21832	6375	5217	4493	5747	0	0	1
scaffold_4275	34761	7475	10461	8825	8000	0	0	1
scaffold_3120	39070	9203	9052	9951	10864	0	0	1
scaffold_6801	24870	5781	6311	7516	5262	0	0	1
scaffold_2013	44454	13135	9461	10518	11340	0	0	1
scaffold_5930	28310	7763	7418	6870	6259	0	0	1
scaffold_2421	42148	10278	9465	10886	11519	0	0	1
scaffold_8096	20955	4932	4662	5304	6057	0	0	1
scaffold_614	101903	30017	22238	23875	25773	0	0	1
scaffold_8687	19035	4745	4333	4786	5171	0	0	1
scaffold_8320	20277	5216	4569	4736	5756	0	0	1
scaffold_7543	22588	5954	5752	5047	5835	0	0	1
scaffold_7024	24083	5881	5811	5949	6442	0	0	1
scaffold_4863	32499	8599	7254	7633	9013	0	0	1
scaffold_5746	28915	7922	6968	5466	8559	0	0	1
scaffold_1959	44815	11539	10678	10998	11600	0	0	1
scaffold_4929	32273	7452	8234	9710	6877	0	0	1
scaffold_5520	29806	8624	6496	7288	7398	0	0	1
scaffold_1076	58625	14884	14674	12219	16848	0	0	1
scaffold_6624	25411	5889	6483	7641	5398	0	0	1
scaffold_7434	22877	6359	4817	5517	6184	0	0	1
scaffold_8394	20024	4562	5429	5343	4690	0	0	1
scaffold_7722	22042	5393	5157	5015	6477	0	0	1
scaffold_8065	21027	5606	4916	4754	5751	0	0	1
scaffold_7020	24103	6770	5174	6209	5950	0	0	1
scaffold_8557	19536	5362	4224	4128	5822	0	0	1
scaffold_9218	2000	576	385	447	592	0	0	1
scaffold_4954	32156	8176	7972	7576	8432	0	0	1
scaffold_7985	21263	5877	4772	5063	5551	0	0	1
scaffold_9241	2000	508	455	388	649	0	0	1
scaffold_1684	47192	13228	11440	10051	12473	0	0	1
scaffold_7977	21285	5701	4277	5146	6161	0	0	1
scaffold_158	567553	166112	124000	137707	139734	0	0	1
scaffold_2665	40896	10231	10429	8520	11716	0	0	1
scaffold_356	225663	57849	52912	54714	60188	0	0	1
scaffold_6366	26446	7260	6099	6470	6617	0	0	1
scaffold_2347	42513	11226	10651	9730	10906	0	0	1
scaffold_5767	28858	8050	6307	6381	8120	0	0	1
scaffold_6795	24876	5829	6327	7379	5341	0	0	1
scaffold_7472	22778	5255	6262	5217	6044	0	0	1
scaffold_2360	42452	11216	8652	9625	12959	0	0	1
scaffold_7872	21589	5478	5258	5270	5583	0	0	1
scaffold_9088	16329	4448	3873	3651	4357	0	0	1
scaffold_1563	48539	13542	10755	10247	13995	0	0	1
scaffold_6994	24176	6627	5150	5772	6627	0	0	1
scaffold_609	103392	22063	31313	26284	23732	0	0	1
scaffold_3180	38879	11137	8508	8152	11082	0	0	1
scaffold_8754	18738	4088	5643	4754	4253	0	0	1
scaffold_5063	31706	9398	7150	7551	7607	0	0	1
scaffold_9202	3000	650	783	762	805	0	0	1
scaffold_6562	25614	6909	5836	5880	6989	0	0	1
scaffold_7817	21750	4967	5523	6616	4644	0	0	1
scaffold_3034	39379	10963	8804	8627	10985	0	0	1
scaffold_4415	34240	8616	7417	8409	9798	0	0	1
scaffold_7213	23506	6493	4876	5612	6525	0	0	1
scaffold_8544	19569	5462	4599	4419	5089	0	0	1
scaffold_4835	32604	8220	8215	7179	8990	0	0	1
scaffold_9193	4000	1117	970	914	999	0	0	1
scaffold_9013	17139	4646	3857	3875	4761	0	0	1
scaffold_2603	41228	11090	9542	9451	11145	0	0	1
scaffold_404	181471	43845	45155	39586	52885	0	0	1
scaffold_6284	26816	5758	8060	6802	6196	0	0	1
scaffold_6199	27148	7676	6202	6043	7227	0	0	1
scaffold_1451	50102	10381	11054	15933	12734	0	0	1
scaffold_5676	29198	6267	8830	7437	6664	0	0	1
scaffold_837	70588	15133	21070	17979	16406	0	0	1
scaffold_3901	36113	10123	8052	8085	9853	0	0	1
scaffold_5033	31824	8471	7270	6811	9272	0	0	1
scaffold_8580	19446	5009	5092	5107	4238	0	0	1
scaffold_4112	35298	8103	8982	10707	7506	0	0	1
scaffold_4691	33219	7640	8458	10013	7108	0	0	1
scaffold_8666	19127	4375	4865	5701	4186	0	0	1
scaffold_6749	25014	5397	7456	6352	5809	0	0	1
scaffold_8410	19974	4597	5074	6005	4298	0	0	1
scaffold_6523	25743	5961	6536	7648	5598	0	0	1
scaffold_6343	26531	7163	5723	5594	8051	0	0	1
scaffold_5989	27985	7735	6377	6130	7743	0	0	1
scaffold_2336	42565	12029	9688	10086	10762	0	0	1
scaffold_6455	26054	5804	6319	6850	7081	0	0	1
scaffold_5939	28260	8265	6214	6836	6945	0	0	1
scaffold_4736	33027	8856	6944	7435	9792	0	0	1
scaffold_838	70529	18557	16259	15939	19774	0	0	1
scaffold_4320	34580	8392	8518	7494	10176	0	0	1
scaffold_3194	38837	10367	9565	8959	9946	0	0	1
scaffold_2766	40427	11525	8578	9334	10990	0	0	1
scaffold_8331	20236	6095	4370	4148	5623	0	0	1
scaffold_1781	46331	13580	10210	11312	11229	0	0	1
scaffold_9293	1000	246	249	217	288	0	0	1
scaffold_2393	42288	11482	10059	10017	10730	0	0	1
scaffold_3262	38575	8841	9860	11691	8183	0	0	1
scaffold_6610	25456	6470	5747	6384	6855	0	0	1
scaffold_9181	5000	1465	1099	1101	1335	0	0	1
scaffold_7812	21764	4658	6593	5526	4987	0	0	1
scaffold_6843	24685	5286	7437	6264	5698	0	0	1
scaffold_6975	24235	6396	5699	5556	6584	0	0	1
scaffold_6081	27552	7004	6526	6104	7918	0	0	1
scaffold_3896	36128	10020	9046	7960	9102	0	0	1
scaffold_7819	21742	5908	5502	5038	5294	0	0	1
scaffold_979	62299	16444	14601	14839	16415	0	0	1
scaffold_7810	21764	5842	5272	5074	5576	0	0	1
scaffold_3419	37944	9932	8610	8384	11018	0	0	1
scaffold_1193	55181	12813	14027	16521	11820	0	0	1
scaffold_4447	34120	9539	8033	7114	9434	0	0	1
scaffold_4393	34295	10034	7311	8273	8677	0	0	1
scaffold_7509	22694	5725	5209	5409	6351	0	0	1
scaffold_8748	18767	4289	4768	5683	4027	0	0	1
scaffold_3325	38317	9920	8501	8870	11026	0	0	1
scaffold_2309	42743	12022	9416	9579	11726	0	0	1
scaffold_6077	27577	7618	6214	6217	7528	0	0	1
scaffold_1133	56991	12202	17073	14500	13216	0	0	1
scaffold_1244	54290	13586	13429	13424	13851	0	0	1
scaffold_1987	44601	12798	9942	11095	10766	0	0	1
scaffold_3095	39152	10794	9086	8929	10343	0	0	1
scaffold_302	269540	70297	63466	61820	73957	0	0	1
scaffold_7729	22017	5365	5134	5408	6110	0	0	1
scaffold_7940	21385	5664	4294	4432	6995	0	0	1
scaffold_8661	19152	5472	3923	4219	5538	0	0	1
scaffold_9020	17113	4465	4206	4028	4414	0	0	1
scaffold_4889	32394	7444	8272	9773	6905	0	0	1
scaffold_1946	44913	11440	10637	10658	12178	0	0	1
scaffold_2597	41259	11126	9227	10816	10090	0	0	1
scaffold_7513	22685	6622	5185	5080	5798	0	0	1
scaffold_5046	31767	8878	7048	7642	8199	0	0	1
scaffold_9143	13853	3829	3345	3246	3433	0	0	1
scaffold_472	142544	40073	31819	31264	39388	0	0	1
scaffold_1881	45441	12158	10613	10884	11786	0	0	1
scaffold_8155	20760	5606	4803	4374	5977	0	0	1
scaffold_9279	1000	285	220	205	290	0	0	1
scaffold_3336	38283	10468	9093	8592	10130	0	0	1
scaffold_3045	39322	9768	9931	8354	11269	0	0	1
scaffold_4610	33507	9602	6947	7160	9798	0	0	1
scaffold_4257	34815	9692	8242	7458	9423	0	0	1
scaffold_2610	41203	11137	9301	9284	11481	0	0	1
scaffold_8478	19741	5702	4282	4903	4854	0	0	1
scaffold_1724	46845	12400	10693	11462	12290	0	0	1
scaffold_9316	1000	312	170	239	279	0	0	1
scaffold_8656	19193	5686	3988	4609	4910	0	0	1
scaffold_7484	22758	4896	6801	5782	5279	0	0	1
scaffold_1751	46637	9973	14095	11862	10707	0	0	1
scaffold_782	74825	15991	22648	19026	17160	0	0	1
scaffold_2367	42426	11020	9743	10236	11427	0	0	1
scaffold_4183	35084	9017	8144	7604	10319	0	0	1
scaffold_8316	20284	4283	6154	5167	4680	0	0	1
scaffold_9301	1000	221	225	266	288	0	0	1
scaffold_5621	29398	8710	6379	6201	8108	0	0	1
scaffold_5645	29329	6314	8803	7460	6752	0	0	1
scaffold_2350	42498	8993	12922	10832	9751	0	0	1
scaffold_2924	39814	11088	8450	9419	10857	0	0	1
scaffold_8532	19604	4139	5958	5006	4501	0	0	1
scaffold_4381	34347	7970	8733	10323	7321	0	0	1
scaffold_7577	22471	4824	6783	5727	5137	0	0	1
scaffold_8671	19111	4444	4837	5740	4090	0	0	1
scaffold_3693	36894	10222	8311	8291	10070	0	0	1
scaffold_9211	3000	942	499	637	922	0	0	1
scaffold_4893	32385	7445	8243	9768	6929	0	0	1
scaffold_8015	21163	4482	6411	5395	4875	0	0	1
scaffold_2679	40803	9380	10379	12369	8675	0	0	1
scaffold_8608	19362	4531	4944	5836	4051	0	0	1
scaffold_1374	51270	11813	13082	15491	10884	0	0	1
scaffold_7738	21990	6080	4601	5700	5609	0	0	1
scaffold_7226	23469	5399	5981	7109	4980	0	0	1
scaffold_3311	38380	11050	8313	9487	9530	0	0	1
scaffold_5762	28879	7630	6648	6636	7965	0	0	1
scaffold_4701	33185	7616	8458	10053	7058	0	0	1
scaffold_7418	22921	7037	5216	5073	5595	0	0	1
scaffold_819	72129	18960	16419	18219	18531	0	0	1
scaffold_7443	22849	5754	5778	5549	5768	0	0	1
scaffold_1015	60858	13975	15504	18427	12952	0	0	1
scaffold_8113	20904	6155	4669	5158	4922	0	0	1
scaffold_6397	26339	6130	6644	7817	5748	0	0	1
scaffold_8246	20487	4426	6179	5189	4693	0	0	1
scaffold_6206	27131	6204	6882	8189	5856	0	0	1
scaffold_7006	24142	5557	6166	7283	5136	0	0	1
scaffold_5699	29115	7918	6751	6621	7825	0	0	1
scaffold_6531	25724	7642	5615	5671	6796	0	0	1
scaffold_5948	28230	8465	6021	6961	6783	0	0	1
scaffold_6094	27514	5965	8297	6987	6265	0	0	1
scaffold_1203	55018	15990	12048	13685	13295	0	0	1
scaffold_6141	27331	7837	6449	5939	7106	0	0	1
scaffold_1833	45923	11172	10475	11796	12480	0	0	1
scaffold_8589	19418	4906	4362	4582	5568	0	0	1
scaffold_6776	24932	6581	6073	5344	6934	0	0	1
scaffold_753	79238	16861	23924	20232	18221	0	0	1
scaffold_6501	25839	6744	7110	5930	6055	0	0	1
scaffold_3652	37004	10630	8068	8049	10257	0	0	1
scaffold_9101	16076	4443	3584	3232	4817	0	0	1
scaffold_8897	17938	3898	5328	4540	4172	0	0	1
scaffold_2301	42772	11018	9810	10377	11567	0	0	1
scaffold_1104	57849	15820	12173	13344	16512	0	0	1
scaffold_1382	51140	14439	11262	11191	14248	0	0	1
scaffold_3867	36231	9549	8409	8563	9710	0	0	1
scaffold_2066	44163	11241	10985	10515	11422	0	0	1
scaffold_5575	29569	6798	7519	8914	6338	0	0	1
scaffold_9320	1000	276	248	184	292	0	0	1
scaffold_9029	17019	4255	4411	3527	4826	0	0	1
scaffold_7081	23917	6563	5680	5557	6117	0	0	1
scaffold_9157	11000	2205	2984	2900	2911	0	0	1
scaffold_2894	39927	9697	9913	9928	10389	0	0	1
scaffold_8933	17736	3752	5391	4501	4092	0	0	1
scaffold_1004	61301	16780	14204	12639	17678	0	0	1
scaffold_4423	34181	10718	6770	7358	9335	0	0	1
scaffold_1596	48198	10274	14543	12289	11092	0	0	1
scaffold_4119	35280	9924	7588	7494	10274	0	0	1
scaffold_8761	18708	4643	4639	3910	5516	0	0	1
scaffold_6632	25399	6444	5740	5653	7562	0	0	1
scaffold_5083	31625	9335	5983	7641	8666	0	0	1
scaffold_2576	41341	11206	8450	10001	11684	0	0	1
scaffold_7939	21386	5983	4664	4793	5946	0	0	1
scaffold_2041	44310	12808	10332	9343	11827	0	0	1
scaffold_5953	28195	6489	7154	8488	6064	0	0	1
scaffold_8818	18381	4657	4533	4400	4791	0	0	1
scaffold_8206	20604	5591	4959	4746	5308	0	0	1
scaffold_6044	27703	7149	6486	6004	8064	0	0	1
scaffold_495	134479	36703	31186	29829	36761	0	0	1
scaffold_7374	23031	5266	5245	6254	6266	0	0	1
scaffold_8614	19347	4212	5714	4897	4524	0	0	1
scaffold_8517	19641	5546	3814	4566	5715	0	0	1
scaffold_7427	22903	5309	5835	6850	4909	0	0	1
scaffold_1010	61022	12994	18483	15511	14034	0	0	1
scaffold_6086	27535	5886	8334	6985	6330	0	0	1
scaffold_7015	24108	6026	6147	5498	6437	0	0	1
scaffold_1647	47583	12573	11900	11236	11874	0	0	1
scaffold_743	80372	19795	19507	19253	21817	0	0	1
scaffold_4577	33660	9148	7352	8078	9082	0	0	1
scaffold_7157	23697	6634	4911	5020	7132	0	0	1
scaffold_309	264164	70334	60426	61587	71817	0	0	1
scaffold_9076	16475	4315	4056	3932	4172	0	0	1
scaffold_6416	26285	5575	7906	6687	6117	0	0	1
scaffold_7366	23059	6138	5220	4908	6793	0	0	1
scaffold_5151	31392	8241	7250	7374	8527	0	0	1
scaffold_8874	18092	4450	4883	4116	4643	0	0	1
scaffold_3114	39090	10390	8824	8891	10985	0	0	1
scaffold_8836	18293	4738	4460	4138	4957	0	0	1
scaffold_6713	25116	6781	5573	5854	6908	0	0	1
scaffold_7570	22489	5976	5561	5394	5558	0	0	1
scaffold_3241	38656	11156	8275	8237	10988	0	0	1
scaffold_8762	18707	4428	5123	5148	4008	0	0	1
scaffold_3412	37960	10953	8198	9562	9247	0	0	1
scaffold_1023	60632	16307	14218	14553	15554	0	0	1
scaffold_8471	19755	5073	4367	4710	5605	0	0	1
scaffold_161	561036	146567	133949	133706	146814	0	0	1
scaffold_8231	20522	5507	4349	4846	5820	0	0	1
scaffold_3343	38275	10698	8459	8386	10732	0	0	1
scaffold_7842	21667	6512	4733	5043	5379	0	0	1
scaffold_672	90442	25368	19430	19049	26595	0	0	1
scaffold_4546	33812	8885	8141	7993	8793	0	0	1
scaffold_6425	26224	5517	7978	6711	6018	0	0	1
scaffold_4456	34090	9050	8030	7579	9431	0	0	1
scaffold_417	175951	48562	39928	40117	47344	0	0	1
scaffold_8696	19002	4346	4832	5682	4142	0	0	1
scaffold_6123	27430	7871	5503	6317	7739	0	0	1
scaffold_4930	32272	6877	9700	8206	7489	0	0	1
scaffold_5508	29880	8577	6519	7599	7185	0	0	1
scaffold_5488	29973	8393	6653	6272	8655	0	0	1
scaffold_2524	41616	11525	10147	10031	9913	0	0	1
scaffold_1064	58932	15291	14393	13980	15268	0	0	1
scaffold_3071	39226	11482	8295	8447	11002	0	0	1
scaffold_4327	34556	8696	8514	7360	9986	0	0	1
scaffold_691	88023	23011	20973	21118	22921	0	0	1
scaffold_2748	40530	11018	8636	9461	11415	0	0	1
scaffold_366	214976	51326	53095	46834	63721	0	0	1
scaffold_7150	23713	6579	5395	5216	6523	0	0	1
scaffold_3092	39155	10440	9096	8453	11166	0	0	1
scaffold_4109	35309	9865	7499	7700	10245	0	0	1
scaffold_3926	36033	10357	7672	7835	10169	0	0	1
scaffold_4920	32296	8262	7571	8161	8302	0	0	1
scaffold_2590	41281	8865	12350	10515	9551	0	0	1
scaffold_5027	31849	8771	7716	6691	8671	0	0	1
scaffold_7329	23151	6052	5479	5304	6316	0	0	1
scaffold_8105	20932	5563	4733	4824	5812	0	0	1
scaffold_5392	30402	7089	8105	8155	7053	0	0	1
scaffold_6619	25430	7290	5636	5722	6782	0	0	1
scaffold_7630	22335	5917	5008	5008	6402	0	0	1
scaffold_5882	28504	6190	8448	7238	6628	0	0	1
scaffold_8122	20878	5821	5082	4720	5255	0	0	1
scaffold_4332	34546	8686	8667	7473	9720	0	0	1
scaffold_810	72500	16662	18443	21935	15460	0	0	1
scaffold_2120	43826	11536	9872	10264	12154	0	0	1
scaffold_5410	30325	8494	6505	6601	8725	0	0	1
scaffold_7967	21311	4958	5451	6462	4440	0	0	1
scaffold_2952	39733	7140	9790	12520	10283	0	0	1
scaffold_631	97407	25176	22614	22799	26818	0	0	1
scaffold_959	63243	13620	18868	16071	14684	0	0	1
scaffold_3319	38349	10563	9407	8778	9601	0	0	1
scaffold_323	254381	54677	76007	64514	59183	0	0	1
scaffold_8624	19312	5672	4086	4885	4669	0	0	1
scaffold_3257	38611	10039	9580	9199	9793	0	0	1
scaffold_248	324554	69795	96969	82381	75409	0	0	1
scaffold_3386	38064	10733	8527	8627	10177	0	0	1
scaffold_4089	35383	7501	10683	9045	8154	0	0	1
scaffold_265	307762	82374	71062	70191	84135	0	0	1
scaffold_8485	19735	4575	5018	5857	4285	0	0	1
scaffold_6538	25713	6939	6427	6398	5949	0	0	1
scaffold_710	84578	22825	19917	19084	22752	0	0	1
scaffold_1707	46986	12382	11798	10790	12016	0	0	1
scaffold_7497	22745	5207	5786	6920	4832	0	0	1
scaffold_8129	20853	5456	4945	5364	5088	0	0	1
scaffold_6612	25449	6658	5319	6014	7458	0	0	1
scaffold_2699	40724	10509	9857	9162	11196	0	0	1
scaffold_3854	36298	7705	11022	9236	8335	0	0	1
scaffold_5527	29768	7868	7044	7343	7513	0	0	1
scaffold_5253	30980	7770	7621	6681	8908	0	0	1
scaffold_903	66069	14109	19776	16860	15324	0	0	1
scaffold_5896	28472	6626	7253	8519	6074	0	0	1
scaffold_1770	46429	12343	10015	11285	12786	0	0	1
scaffold_5791	28759	7886	6331	6359	8183	0	0	1
scaffold_9070	16619	4593	3539	3806	4681	0	0	1
scaffold_9108	15872	3677	4057	4753	3385	0	0	1
scaffold_4308	34638	9947	7521	8048	9122	0	0	1
scaffold_496	134093	30714	34120	40617	28642	0	0	1
scaffold_471	144127	38487	34174	33453	38013	0	0	1
scaffold_6371	26425	6071	6722	7930	5702	0	0	1
scaffold_8995	17285	4310	3972	4405	4598	0	0	1
scaffold_7847	21663	5398	5178	5399	5688	0	0	1
scaffold_6294	26774	6207	6824	8091	5652	0	0	1
scaffold_2053	44252	11502	9820	10211	12719	0	0	1
scaffold_9065	16668	4762	3785	3733	4388	0	0	1
scaffold_6588	25518	7133	5565	5503	7317	0	0	1
scaffold_4866	32492	7462	8275	9809	6946	0	0	1
scaffold_391	194384	52637	45243	45177	51327	0	0	1
scaffold_7456	22808	5765	5602	5730	5711	0	0	1
scaffold_7372	23033	5872	5461	5607	6093	0	0	1
scaffold_779	75235	19085	18158	18107	19885	0	0	1
scaffold_646	95138	20253	28813	24237	21835	0	0	1
scaffold_3503	37614	8619	9600	11437	7958	0	0	1
scaffold_7092	23882	5087	7212	6096	5487	0	0	1
scaffold_1410	50627	13287	11586	12276	13478	0	0	1
scaffold_5497	29928	7510	7124	6893	8401	0	0	1
scaffold_8423	19921	6045	3943	4497	5436	0	0	1
scaffold_4540	33827	8535	8474	8499	8319	0	0	1
scaffold_707	84815	18144	25651	21592	19428	0	0	1
scaffold_638	96725	20622	29242	24666	22195	0	0	1
scaffold_186	469193	137526	99690	113423	118554	0	0	1
scaffold_3476	37737	8690	9579	11362	8106	0	0	1
scaffold_1765	46504	11777	11269	11284	12174	0	0	1
scaffold_1106	57797	15927	12862	14120	14888	0	0	1
scaffold_6841	24693	7020	5206	5395	7072	0	0	1
scaffold_3374	38145	9605	8408	9047	11085	0	0	1
scaffold_8433	19884	4573	5043	5987	4281	0	0	1
scaffold_5017	31890	7410	8105	9503	6872	0	0	1
scaffold_1696	47045	13627	10799	9886	12733	0	0	1
scaffold_7161	23682	5451	6051	7150	5030	0	0	1
scaffold_2070	44132	12187	10502	10351	11092	0	0	1
scaffold_7077	23923	6006	5561	5906	6450	0	0	1
scaffold_6634	25399	7159	5426	5979	6835	0	0	1
scaffold_5910	28390	6116	7213	8048	7013	0	0	1
scaffold_7324	23164	5330	5894	6980	4960	0	0	1
scaffold_6251	26960	6138	6857	8116	5849	0	0	1
scaffold_5641	29343	7452	7622	6131	8138	0	0	1
scaffold_8790	18551	4263	4772	5610	3906	0	0	1
scaffold_4805	32719	8502	7547	7140	9530	0	0	1
scaffold_8846	18267	5186	4170	3864	5047	0	0	1
scaffold_8727	18860	4013	5690	4815	4342	0	0	1
scaffold_7183	23601	5013	7133	6032	5423	0	0	1
scaffold_6875	24581	6966	5787	5353	6475	0	0	1
scaffold_4585	33595	9755	6972	7425	9443	0	0	1
scaffold_2961	39700	11723	8468	8446	11063	0	0	1
scaffold_6782	24916	5355	7564	6371	5626	0	0	1
scaffold_2248	43062	12117	11138	9594	10213	0	0	1
scaffold_5587	29519	7614	6576	6955	8374	0	0	1
scaffold_218	384934	95342	102130	78114	109348	0	0	1
scaffold_8598	19401	4836	4666	4987	4912	0	0	1
scaffold_6406	26315	7534	6377	5428	6976	0	0	1
scaffold_5182	31278	8373	7104	7286	8515	0	0	1
scaffold_3341	38276	10421	8296	8383	11176	0	0	1
scaffold_925	64562	15457	15039	15845	18221	0	0	1
scaffold_442	158375	39069	38872	35176	45258	0	0	1
scaffold_9085	16378	3493	4918	4196	3771	0	0	1
scaffold_73	1427386	386793	335655	328692	376246	0	0	1
scaffold_8815	18391	4584	4576	4672	4559	0	0	1
scaffold_3602	37187	8938	9648	9143	9458	0	0	1
scaffold_7555	22553	5159	5354	6153	5887	0	0	1
scaffold_4403	34269	8505	8862	7159	9743	0	0	1
scaffold_5566	29603	7552	7112	6139	8800	0	0	1
scaffold_338	241131	67889	52236	53307	67699	0	0	1
scaffold_6548	25675	5474	7671	6548	5982	0	0	1
scaffold_6859	24636	6633	5766	5159	7078	0	0	1
scaffold_6249	26971	7358	6138	6384	7091	0	0	1
scaffold_2135	43718	12591	9704	9480	11943	0	0	1
scaffold_222	376349	102667	87394	84291	101997	0	0	1
scaffold_3953	35917	7673	10761	9135	8348	0	0	1
scaffold_2084	44064	12109	9786	10265	11904	0	0	1
scaffold_6649	25320	5837	6427	7568	5488	0	0	1
scaffold_8158	20754	4784	5253	6226	4491	0	0	1
scaffold_2372	42404	10049	10430	10647	11278	0	0	1
scaffold_3354	38243	9104	9680	8181	11278	0	0	1
scaffold_5447	30165	6924	7681	9145	6415	0	0	1
scaffold_6302	26724	6955	6624	6540	6605	0	0	1
scaffold_6258	26917	6265	6830	7981	5841	0	0	1
scaffold_2727	40608	11860	8600	8974	11174	0	0	1
scaffold_8884	18045	5026	4043	4028	4948	0	0	1
scaffold_7423	22913	6200	4972	5131	6610	0	0	1
scaffold_3516	37539	9705	8643	9368	9823	0	0	1
scaffold_4247	34871	8002	8900	10530	7439	0	0	1
scaffold_7123	23776	5456	6062	7195	5063	0	0	1
scaffold_8387	20050	4386	5913	5072	4679	0	0	1
scaffold_8174	20706	5287	4969	5527	4923	0	0	1
scaffold_6242	27022	6251	6891	8159	5721	0	0	1
scaffold_9155	11888	2750	3019	3542	2577	0	0	1
scaffold_8293	20354	4651	5156	6140	4407	0	0	1
scaffold_9034	16995	4519	3673	3985	4818	0	0	1
scaffold_6789	24896	6523	6060	5771	6542	0	0	1
scaffold_7486	22757	5220	5784	6919	4834	0	0	1
scaffold_3147	38993	8950	9947	11791	8305	0	0	1
scaffold_563	116572	27008	29692	34835	25037	0	0	1
scaffold_7240	23416	4508	6317	7006	5585	0	0	1
scaffold_8357	20151	3930	5615	5698	4908	0	0	1
scaffold_4586	33591	7175	10194	8566	7656	0	0	1
scaffold_354	226813	63779	50033	47744	65257	0	0	1
scaffold_8784	18592	4465	4294	4607	5226	0	0	1
scaffold_2684	40759	11287	8841	9302	11329	0	0	1
scaffold_5532	29745	7821	6521	6408	8995	0	0	1
scaffold_5350	30581	7227	7816	7521	8017	0	0	1
scaffold_8447	19827	4604	5071	6014	4138	0	0	1
scaffold_4097	35355	10267	7720	8371	8997	0	0	1
scaffold_2405	42234	11876	8889	10828	10641	0	0	1
scaffold_8947	17644	4206	3924	4612	4902	0	0	1
scaffold_8219	20571	5888	4452	4349	5882	0	0	1
scaffold_696	87138	21648	21397	18323	25770	0	0	1
scaffold_7395	22979	4876	6980	5868	5255	0	0	1
scaffold_558	118210	25130	35758	30092	27230	0	0	1
scaffold_149	641698	186668	134302	157130	163598	0	0	1
scaffold_5700	29101	6928	6296	7290	8587	0	0	1
scaffold_6658	25294	6963	5037	5732	7562	0	0	1
scaffold_8492	19710	4297	5837	4984	4592	0	0	1
scaffold_8563	19519	4469	5001	5955	4094	0	0	1
scaffold_3277	38544	10245	8569	9544	10186	0	0	1
scaffold_2104	43926	11121	10609	10529	11667	0	0	1
scaffold_6896	24505	5621	6246	7391	5247	0	0	1
scaffold_340	239481	70898	46466	54194	67923	0	0	1
scaffold_9052	16809	3872	4252	5070	3615	0	0	1
scaffold_1191	55352	14891	12478	12382	15601	0	0	1
scaffold_3302	38439	10551	8461	9067	10360	0	0	1
scaffold_6498	25850	7365	5773	5777	6935	0	0	1
scaffold_1395	50993	11859	12973	15262	10899	0	0	1
scaffold_4083	35406	10162	7519	8083	9642	0	0	1
scaffold_1061	58983	16431	12900	13162	16490	0	0	1
scaffold_8869	18112	4604	4421	4144	4943	0	0	1
scaffold_7823	21727	5590	5463	5090	5584	0	0	1
scaffold_6860	24632	6678	6184	5496	6274	0	0	1
scaffold_732	81824	20018	19669	18292	23845	0	0	1
scaffold_5241	31023	7525	7990	6752	8756	0	0	1
scaffold_4110	35308	7725	9019	9243	9321	0	0	1
scaffold_5865	28556	6593	7256	8555	6152	0	0	1
scaffold_7995	21228	5969	4888	4537	5834	0	0	1
scaffold_7633	22328	5152	5661	6721	4794	0	0	1
scaffold_4711	33140	8365	8749	7590	8436	0	0	1
scaffold_1612	47961	13740	10676	10606	12939	0	0	1
scaffold_229	367523	97989	86157	86610	96767	0	0	1
scaffold_629	98976	26020	24091	23048	25817	0	0	1
scaffold_1976	44674	12007	10243	10598	11826	0	0	1
scaffold_7591	22436	4795	6769	5692	5180	0	0	1
scaffold_2251	43033	9995	10970	12893	9175	0	0	1
scaffold_3735	36775	10444	8773	8263	9295	0	0	1
scaffold_8050	21055	4548	6286	5370	4851	0	0	1
scaffold_7901	21515	4590	6497	5478	4950	0	0	1
scaffold_9148	13000	3028	3281	3914	2777	0	0	1
scaffold_5657	29270	7669	6899	7339	7363	0	0	1
scaffold_7181	23605	6992	5212	5038	6363	0	0	1
scaffold_9318	1000	179	335	251	235	0	0	1
scaffold_8112	20905	5455	4925	4854	5671	0	0	1
scaffold_4747	32966	9632	8338	7089	7907	0	0	1
scaffold_6495	25871	7135	5772	6533	6431	0	0	1
scaffold_2546	41498	10972	9483	10245	10798	0	0	1
scaffold_8974	17463	4547	4395	4406	4115	0	0	1
scaffold_7569	22494	6430	4802	4786	6476	0	0	1
scaffold_4272	34769	9487	7956	7633	9693	0	0	1
scaffold_8731	18860	4955	4444	4709	4752	0	0	1
scaffold_7926	21425	4550	6487	5462	4926	0	0	1
scaffold_8013	21168	4863	5393	6352	4560	0	0	1
scaffold_8844	18271	4786	4800	4556	4129	0	0	1
scaffold_8459	19783	4538	5048	6034	4163	0	0	1
scaffold_1215	54860	15121	12385	11518	15836	0	0	1
scaffold_3004	39510	9759	10567	8177	11007	0	0	1
scaffold_874	68035	14537	20515	17352	15631	0	0	1
scaffold_990	61799	16867	14938	14336	15658	0	0	1
scaffold_7809	21765	6118	4774	4779	6094	0	0	1
scaffold_3219	38702	10155	9371	7934	11242	0	0	1
scaffold_6920	24414	6090	5442	5210	7672	0	0	1
scaffold_6106	27492	5865	8310	6993	6324	0	0	1
scaffold_1669	47361	10180	14300	12013	10868	0	0	1
scaffold_1659	47454	13413	10814	11309	11918	0	0	1
scaffold_8062	21033	5446	4835	4847	5905	0	0	1
scaffold_8799	18492	5024	4633	3964	4871	0	0	1
scaffold_4676	33282	8859	7755	7233	9435	0	0	1
scaffold_5368	30534	8031	7280	7238	7985	0	0	1
scaffold_1738	46732	13502	9805	9793	13632	0	0	1
scaffold_3394	38024	11061	7916	8235	10812	0	0	1
scaffold_3718	36820	10133	8356	8081	10250	0	0	1
scaffold_7057	24001	5193	7179	6129	5500	0	0	1
scaffold_1384	51124	11922	13007	15303	10892	0	0	1
scaffold_6035	27756	7614	6093	6389	7660	0	0	1
scaffold_3590	37223	11379	7507	8541	9796	0	0	1
scaffold_848	69627	16473	17830	15235	20089	0	0	1
scaffold_8891	17979	4200	4373	4660	4746	0	0	1
scaffold_9043	16868	4418	3735	4159	4556	0	0	1
scaffold_3633	37056	10116	8312	8380	10248	0	0	1
scaffold_5165	31346	6655	9500	8002	7189	0	0	1
scaffold_8028	21111	5649	5064	4888	5510	0	0	1
scaffold_6639	25365	5407	7629	6459	5870	0	0	1
scaffold_4753	32945	10029	7624	6898	8394	0	0	1
scaffold_414	177997	41367	45161	53190	38279	0	0	1
scaffold_5062	31707	6783	9587	8059	7278	0	0	1
scaffold_6956	24287	6456	5720	5736	6375	0	0	1
scaffold_124	745370	193524	179139	178861	193846	0	0	1
scaffold_1345	51787	14287	11960	11353	14187	0	0	1
scaffold_1128	57220	14784	12638	14655	15143	0	0	1
scaffold_238	346927	93266	81752	80056	91853	0	0	1
scaffold_4044	35572	9506	8731	8015	9320	0	0	1
scaffold_1054	59218	12637	17890	15091	13600	0	0	1
scaffold_1146	56669	15533	11477	13167	16492	0	0	1
scaffold_999	61436	15387	15773	14378	15898	0	0	1
scaffold_3486	37706	8589	9617	11457	8043	0	0	1
scaffold_5842	28636	7436	6629	6851	7720	0	0	1
scaffold_7223	23474	5387	6012	7099	4976	0	0	1
scaffold_5773	28837	8249	6564	5924	8100	0	0	1
scaffold_860	68905	14796	20587	17544	15978	0	0	1
scaffold_6328	26587	6809	6230	6516	7032	0	0	1
scaffold_1804	46165	12942	9494	9655	14074	0	0	1
scaffold_8218	20575	6081	4484	5121	4889	0	0	1
scaffold_5191	31237	8441	7133	7636	8027	0	0	1
scaffold_3704	36866	9824	8357	8995	9690	0	0	1
scaffold_7306	23219	6631	4965	5251	6372	0	0	1
scaffold_7032	24065	5904	5771	5784	6606	0	0	1
scaffold_7612	22383	6557	4949	5221	5656	0	0	1
scaffold_1363	51516	12882	12117	11804	14713	0	0	1
scaffold_6704	25151	7157	6371	5763	5860	0	0	1
scaffold_6029	27801	7672	6203	6242	7684	0	0	1
scaffold_8572	19476	4483	4963	5898	4132	0	0	1
scaffold_8955	17558	4794	4056	4072	4636	0	0	1
scaffold_2752	40524	10409	9455	9907	10753	0	0	1
scaffold_8712	18943	5095	4506	4763	4579	0	0	1
scaffold_5847	28608	8086	6057	6227	8238	0	0	1
scaffold_621	100250	23313	25439	29954	21544	0	0	1
scaffold_5118	31511	9123	7208	6874	8306	0	0	1
scaffold_2736	40570	10756	10874	9095	9845	0	0	1
scaffold_739	81072	21466	18792	19545	21269	0	0	1
scaffold_856	69171	16919	17881	15097	19274	0	0	1
scaffold_2313	42703	10906	10043	10149	11605	0	0	1
scaffold_2555	41437	11404	9177	9416	11440	0	0	1
scaffold_7050	24024	5526	6134	7246	5118	0	0	1
scaffold_6763	24966	5718	6356	7587	5305	0	0	1
scaffold_1939	44962	10382	11496	13585	9499	0	0	1
scaffold_8720	18892	4646	4757	4082	5407	0	0	1
scaffold_4290	34704	7397	10456	8888	7963	0	0	1
scaffold_7646	22299	5529	5653	5625	5492	0	0	1
scaffold_1351	51691	13802	12164	12723	13002	0	0	1
scaffold_2831	40193	11250	8783	8933	11227	0	0	1
scaffold_6909	24449	6550	5357	5976	6566	0	0	1
scaffold_6586	25520	7021	5904	5424	7171	0	0	1
scaffold_6316	26628	6354	6729	6654	6891	0	0	1
scaffold_4551	33799	8391	8132	7099	10177	0	0	1
scaffold_5797	28741	7902	6385	6346	8108	0	0	1
scaffold_5141	31419	6716	9426	7983	7294	0	0	1
scaffold_6386	26356	6657	6785	6590	6324	0	0	1
scaffold_1679	47252	13518	10002	10365	13367	0	0	1
scaffold_7987	21258	5632	5001	4672	5953	0	0	1
scaffold_948	63661	16851	14914	13370	18526	0	0	1
scaffold_6053	27648	7914	5739	5904	8091	0	0	1
scaffold_7228	23456	5063	6998	5988	5407	0	0	1
scaffold_980	62296	14297	15878	18892	13229	0	0	1
scaffold_3088	39168	10978	8630	8561	10999	0	0	1
scaffold_4361	34429	8004	8785	10320	7320	0	0	1
scaffold_1045	59660	12747	17822	15138	13953	0	0	1
scaffold_8774	18639	5045	4256	4311	5027	0	0	1
scaffold_5555	29667	6929	7276	7425	8037	0	0	1
scaffold_3404	37989	8120	11444	9669	8756	0	0	1
scaffold_5146	31403	9147	6509	6658	9089	0	0	1
scaffold_8080	20992	5165	4622	5349	5856	0	0	1
scaffold_6227	27065	7891	6556	5801	6817	0	0	1
scaffold_7062	23980	5508	6105	7254	5113	0	0	1
scaffold_1817	46041	13175	11304	10714	10848	0	0	1
scaffold_5039	31797	6777	9623	8099	7298	0	0	1
scaffold_5439	30198	6939	7709	9122	6428	0	0	1
scaffold_8887	18035	3799	5486	4613	4137	0	0	1
scaffold_7700	22121	5137	5639	6703	4642	0	0	1
scaffold_3550	37380	9899	8509	8388	10584	0	0	1
scaffold_6464	25997	6670	6366	6329	6632	0	0	1
scaffold_105	932945	265618	206518	224536	236273	0	0	1
scaffold_5479	29997	8431	7170	6641	7755	0	0	1
scaffold_5173	31313	7934	7524	7475	8380	0	0	1
scaffold_4561	33738	8703	7772	8380	8883	0	0	1
scaffold_4532	33874	7212	10104	8618	7940	0	0	1
scaffold_7355	23089	6909	4882	4783	6515	0	0	1
scaffold_867	68426	14483	20730	17417	15796	0	0	1
scaffold_3766	36685	9764	8038	8467	10416	0	0	1
scaffold_1743	46699	13205	10307	10244	12943	0	0	1
scaffold_7736	21997	5495	5943	5496	5063	0	0	1
scaffold_7145	23729	7068	4792	5037	6832	0	0	1
scaffold_2183	43409	12809	9616	10719	10265	0	0	1
scaffold_2652	40972	11453	8467	9055	11997	0	0	1
scaffold_1628	47765	12372	11625	11263	12505	0	0	1
scaffold_1573	48424	13006	12130	11351	11937	0	0	1
scaffold_8905	17893	4874	4133	4246	4640	0	0	1
scaffold_2441	42051	11325	9899	9706	11121	0	0	1
scaffold_3615	37123	10787	9157	8418	8761	0	0	1
scaffold_7652	22281	6340	5156	4828	5957	0	0	1
scaffold_5667	29228	7799	6860	7050	7519	0	0	1
scaffold_5750	28907	7527	6686	6398	8296	0	0	1
scaffold_6070	27608	7359	6696	6914	6639	0	0	1
scaffold_3682	36927	10050	8445	8680	9752	0	0	1
scaffold_1085	58421	15614	13797	13535	15475	0	0	1
scaffold_5542	29718	6423	8849	7542	6904	0	0	1
scaffold_2263	42957	10985	9595	9979	12398	0	0	1
scaffold_1712	46941	13732	10432	10380	12397	0	0	1
scaffold_6675	25243	6370	6056	6016	6801	0	0	1
scaffold_3998	35734	9120	8028	9195	9391	0	0	1
scaffold_5858	28574	8198	6088	6228	8060	0	0	1
scaffold_6129	27409	5836	8292	6981	6300	0	0	1
scaffold_828	71337	17559	18543	15269	19966	0	0	1
scaffold_604	104151	22400	31078	26497	24176	0	0	1
scaffold_3816	36436	10519	7843	8953	9121	0	0	1
scaffold_8272	20425	4383	6149	5198	4695	0	0	1
scaffold_7858	21628	5976	5511	4526	5615	0	0	1
scaffold_3842	36333	10375	7845	8468	9645	0	0	1
scaffold_425	168995	41960	40828	35894	50313	0	0	1
scaffold_3062	39274	10715	8964	8807	10788	0	0	1
scaffold_4844	32566	8578	7406	7097	9485	0	0	1
scaffold_7132	23755	5056	7186	6062	5451	0	0	1
scaffold_4051	35548	10441	7757	7424	9926	0	0	1
scaffold_7383	23012	5148	6006	6435	5423	0	0	1
scaffold_8528	19614	5399	5179	4340	4696	0	0	1
scaffold_7238	23424	5424	5994	6984	5022	0	0	1
scaffold_1853	45640	11380	10763	11818	11679	0	0	1
scaffold_6324	26600	6957	5865	6351	7427	0	0	1
scaffold_2908	39859	9789	10396	8582	11092	0	0	1
scaffold_5206	31156	7398	7831	7899	8028	0	0	1
scaffold_5104	31552	8950	6669	7322	8611	0	0	1
scaffold_8659	19172	5442	4507	4124	5099	0	0	1
scaffold_8137	20831	5449	5206	4907	5269	0	0	1
scaffold_7454	22820	5236	5816	6940	4828	0	0	1
scaffold_2917	39839	11274	8184	10543	9838	0	0	1
scaffold_286	287225	77469	66340	66497	76919	0	0	1
scaffold_7518	22674	5049	5139	5931	6555	0	0	1
scaffold_6560	25628	6775	6027	5315	7511	0	0	1
scaffold_6361	26462	7044	6210	6334	6874	0	0	1
scaffold_7499	22736	4893	6844	5770	5229	0	0	1
scaffold_8042	21078	5610	4745	4840	5883	0	0	1
scaffold_7709	22084	5111	5595	6641	4737	0	0	1
scaffold_6647	25322	5860	6445	7591	5426	0	0	1
scaffold_6022	27823	6365	7056	8409	5993	0	0	1
scaffold_1082	58463	15236	14336	14358	14533	0	0	1
scaffold_2800	40314	9279	10252	12193	8590	0	0	1
scaffold_3017	39450	10431	8118	8934	11967	0	0	1
scaffold_7234	23437	6323	5290	5305	6519	0	0	1
scaffold_6187	27180	7220	6579	6646	6735	0	0	1
scaffold_3511	37563	9423	10376	8890	8874	0	0	1
scaffold_1622	47842	13622	10615	10184	13421	0	0	1
scaffold_7207	23526	6574	5324	5480	6148	0	0	1
scaffold_7493	22748	5608	5706	4800	6634	0	0	1
scaffold_6915	24434	7599	4883	5249	6703	0	0	1
scaffold_6740	25042	6161	6320	5434	7127	0	0	1
scaffold_3179	38881	10528	9090	8988	10275	0	0	1
scaffold_1521	49080	14693	11130	9941	13316	0	0	1
scaffold_7099	23862	7214	4767	5315	6566	0	0	1
scaffold_485	138591	37744	33166	31394	36287	0	0	1
scaffold_3231	38674	8285	11697	9886	8806	0	0	1
scaffold_545	121495	26114	36277	30931	28173	0	0	1
scaffold_2667	40889	10103	9909	10345	10532	0	0	1
scaffold_7864	21613	6458	4658	4405	6092	0	0	1
scaffold_8072	21004	5865	5044	4504	5591	0	0	1
scaffold_4240	34913	9069	9223	8332	8289	0	0	1
scaffold_2287	42812	11464	10069	9196	12083	0	0	1
scaffold_515	129311	30068	32893	38623	27727	0	0	1
scaffold_6069	27608	5824	8405	7057	6322	0	0	1
scaffold_8277	20405	5442	4496	4705	5762	0	0	1
scaffold_7597	22426	5434	5435	5493	6064	0	0	1
scaffold_2471	41874	10535	9837	9869	11633	0	0	1
scaffold_1933	45037	9499	13645	11500	10393	0	0	1
scaffold_912	65346	14980	16651	19809	13906	0	0	1
scaffold_8213	20584	5627	4896	4757	5304	0	0	1
scaffold_6858	24638	5682	6255	7425	5276	0	0	1
scaffold_4704	33174	7048	9997	8476	7653	0	0	1
scaffold_517	128458	33854	29381	30364	34859	0	0	1
scaffold_8035	21098	6368	4744	4477	5509	0	0	1
scaffold_4438	34148	10133	8265	7606	8144	0	0	1
scaffold_5012	31916	8863	6981	7162	8910	0	0	1
scaffold_2089	44039	12182	8755	9733	13369	0	0	1
scaffold_6210	27122	6315	7420	7107	6280	0	0	1
scaffold_8130	20850	4501	6212	5309	4828	0	0	1
scaffold_7439	22862	5633	5368	4992	6869	0	0	1
scaffold_4652	33348	7148	10063	8445	7692	0	0	1
scaffold_8823	18355	5875	3794	3746	4940	0	0	1
scaffold_1926	45088	11037	10617	10612	12822	0	0	1
scaffold_5669	29225	7097	6301	7337	8490	0	0	1
scaffold_8304	20327	5463	4691	4603	5570	0	0	1
scaffold_7562	22516	4771	6790	5716	5239	0	0	1
scaffold_2991	39578	10786	9625	9721	9446	0	0	1
scaffold_2704	40697	11095	9386	8613	11603	0	0	1
scaffold_6475	25947	6765	5666	6172	7344	0	0	1
scaffold_6651	25318	7627	5505	5145	7041	0	0	1
scaffold_7316	23188	4985	6927	5896	5380	0	0	1
scaffold_1702	47007	13447	9450	9944	14166	0	0	1
scaffold_7957	21349	4565	6487	5428	4869	0	0	1
scaffold_9048	16814	5056	3361	3378	5019	0	0	1
scaffold_7730	22012	5857	5381	5386	5388	0	0	1
scaffold_6220	27091	5760	8217	6896	6218	0	0	1
scaffold_3216	38714	10780	9535	7846	10553	0	0	1
scaffold_551	120383	28884	29843	26442	35214	0	0	1
scaffold_6812	24790	6372	5920	6383	6115	0	0	1
scaffold_2126	43786	11052	10801	10806	11127	0	0	1
scaffold_5912	28380	6514	7228	8624	6014	0	0	1
scaffold_1340	51894	12029	13217	15478	11170	0	0	1
scaffold_1534	48940	12380	12152	10349	14059	0	0	1
scaffold_4899	32367	6914	9789	8219	7445	0	0	1
scaffold_3576	37289	9301	9024	7878	11086	0	0	1
scaffold_9018	17120	3957	4172	4463	4528	0	0	1
scaffold_3140	39025	10159	9839	10024	9003	0	0	1
scaffold_8932	17746	5184	3592	3626	5344	0	0	1
scaffold_7278	23323	6408	4975	5389	6551	0	0	1
scaffold_4024	35627	10318	7938	8593	8778	0	0	1
scaffold_619	100759	21634	30045	25641	23439	0	0	1
scaffold_8325	20257	5666	4583	4732	5276	0	0	1
scaffold_2450	42017	11887	9059	9629	11442	0	0	1
scaffold_1528	48975	13597	10221	11496	13661	0	0	1
scaffold_4979	32054	7523	8205	7043	9283	0	0	1
scaffold_7069	23957	6235	5711	5820	6191	0	0	1
scaffold_6831	24730	6665	5710	5246	7109	0	0	1
scaffold_6882	24552	6204	6097	5358	6893	0	0	1
scaffold_6504	25824	5988	6548	7744	5544	0	0	1
scaffold_4739	33013	8757	7695	7690	8871	0	0	1
scaffold_919	64880	18640	13975	16244	16021	0	0	1
scaffold_7117	23788	6898	4927	5786	6177	0	0	1
scaffold_5077	31649	8070	7667	6579	9333	0	0	1
scaffold_724	82887	23941	18015	21076	19855	0	0	1
scaffold_4636	33406	8886	7599	8413	8508	0	0	1
scaffold_375	209354	50517	53435	46711	58691	0	0	1
scaffold_5001	31955	8708	7807	6158	9282	0	0	1
scaffold_1234	54496	12477	13876	16548	11595	0	0	1
scaffold_6274	26853	7339	6570	6380	6564	0	0	1
scaffold_4228	34975	8989	8480	7154	10352	0	0	1
scaffold_2011	44468	10871	10371	9955	13271	0	0	1
scaffold_5006	31953	9008	6949	6892	9104	0	0	1
scaffold_1314	52390	13973	11995	12051	14371	0	0	1
scaffold_6136	27380	5867	8233	6993	6287	0	0	1
scaffold_1448	50118	12978	12470	12029	12641	0	0	1
scaffold_7196	23569	6511	5118	5573	6367	0	0	1
scaffold_3931	35997	9493	8531	7517	10456	0	0	1
scaffold_510	130290	36313	27714	33384	32879	0	0	1
scaffold_2490	41799	11426	8890	9128	12355	0	0	1
scaffold_721	83245	19974	20819	17792	24660	0	0	1
scaffold_7751	21948	4968	5592	6688	4700	0	0	1
scaffold_8684	19040	5938	4046	3886	5170	0	0	1
scaffold_4849	32552	9033	7536	7499	8484	0	0	1
scaffold_4205	35034	8994	8207	8252	9581	0	0	1
scaffold_8718	18899	5225	4199	4249	5226	0	0	1
scaffold_8196	20638	4339	6277	5277	4745	0	0	1
scaffold_5465	30071	7673	7454	7296	7648	0	0	1
scaffold_8850	18238	4179	4668	5524	3867	0	0	1
scaffold_7178	23630	5963	5498	6011	6158	0	0	1
scaffold_9115	15544	3551	4091	4087	3815	0	0	1
scaffold_5357	30570	8920	6563	6328	8759	0	0	1
scaffold_5454	30126	8017	7263	7252	7594	0	0	1
scaffold_4967	32099	9213	7316	7291	8279	0	0	1
scaffold_8971	17501	4495	4241	3951	4814	0	0	1
scaffold_6918	24421	5169	7401	6212	5639	0	0	1
scaffold_7603	22418	5716	5548	4889	6265	0	0	1
scaffold_4347	34510	8181	8518	7520	10291	0	0	1
scaffold_8063	21031	5877	4501	4983	5670	0	0	1
scaffold_7841	21667	6293	4599	4489	6286	0	0	1
scaffold_7491	22748	6598	4823	4747	6580	0	0	1
scaffold_7672	22191	5412	5541	4748	6490	0	0	1
scaffold_8689	19026	4359	4874	5719	4074	0	0	1
scaffold_3747	36740	10872	7762	9082	9024	0	0	1
scaffold_349	230245	49443	68791	58615	53396	0	0	1
scaffold_369	213596	58028	53428	48859	53281	0	0	1
scaffold_8695	19011	5054	4413	4435	5109	0	0	1
scaffold_950	63464	14597	16148	19198	13521	0	0	1
scaffold_9074	16541	4075	3406	4128	4932	0	0	1
scaffold_8033	21102	6230	4678	5232	4962	0	0	1
scaffold_2009	44478	12720	9291	10158	12309	0	0	1
scaffold_1504	49316	12803	12000	11512	13001	0	0	1
scaffold_2747	40531	12156	7217	9042	12116	0	0	1
scaffold_8948	17640	4502	4231	3641	5266	0	0	1
scaffold_7142	23739	6426	5920	5244	6149	0	0	1
scaffold_6821	24771	6900	5535	5399	6937	0	0	1
scaffold_552	120340	34586	27199	29194	29361	0	0	1
scaffold_2814	40241	8632	11984	10252	9373	0	0	1
scaffold_7536	22615	6441	5114	5713	5347	0	0	1
scaffold_3208	38775	10657	8615	9149	10354	0	0	1
scaffold_6391	26347	7086	6180	5774	7307	0	0	1
scaffold_3333	38294	11596	8472	7761	10465	0	0	1
scaffold_2389	42309	12133	9997	9554	10625	0	0	1
scaffold_2977	39637	11071	8735	8744	11087	0	0	1
scaffold_1620	47849	11156	12177	14252	10264	0	0	1
scaffold_4114	35291	9025	8700	7586	9980	0	0	1
scaffold_7724	22039	5064	5639	6710	4626	0	0	1
scaffold_9107	15926	4897	3524	2955	4550	0	0	1
scaffold_5955	28180	6865	6511	6983	7821	0	0	1
scaffold_3690	36905	6873	8555	12463	9014	0	0	1
scaffold_4627	33430	8045	8018	7655	9712	0	0	1
scaffold_2671	40870	11430	8957	8755	11728	0	0	1
scaffold_9090	16309	4497	3658	3697	4457	0	0	1
scaffold_2522	41624	11059	10586	9248	10731	0	0	1
scaffold_8639	19251	4033	5876	4931	4411	0	0	1
scaffold_9140	14000	4143	2801	2930	4126	0	0	1
scaffold_8743	18806	4049	5652	4749	4356	0	0	1
scaffold_5364	30551	8297	6867	6268	9119	0	0	1
scaffold_5088	31610	8808	6585	7910	8307	0	0	1
scaffold_8967	17526	5012	3927	4163	4424	0	0	1
scaffold_1760	46549	12009	11760	11368	11412	0	0	1
scaffold_6373	26408	6115	6742	7941	5610	0	0	1
scaffold_1145	56681	15523	12682	12601	15875	0	0	1
scaffold_2575	41342	9664	11268	10380	10030	0	0	1
scaffold_5632	29368	6711	7511	8924	6222	0	0	1
scaffold_2937	39774	10999	10084	8939	9752	0	0	1
scaffold_7285	23296	5358	5932	7060	4946	0	0	1
scaffold_1536	48908	10547	14568	12453	11340	0	0	1
scaffold_6377	26393	5637	7999	6709	6048	0	0	1
scaffold_8577	19456	4482	4927	5852	4195	0	0	1
scaffold_5670	29221	7806	6634	6281	8500	0	0	1
scaffold_3534	37461	10575	8226	8152	10508	0	0	1
scaffold_1643	47613	10928	12116	14415	10154	0	0	1
scaffold_1426	50333	14242	11825	11092	13174	0	0	1
scaffold_3920	36057	9972	8155	8051	9879	0	0	1
scaffold_1583	48310	12596	12078	11574	12062	0	0	1
scaffold_3156	38963	11690	8140	9514	9619	0	0	1
scaffold_4453	34100	9069	7918	7411	9702	0	0	1
scaffold_7718	22060	5635	5196	4852	6377	0	0	1
scaffold_719	83670	22675	20448	19399	21148	0	0	1
scaffold_4663	33328	9342	7236	7432	9318	0	0	1
scaffold_8921	17813	5055	4176	4167	4415	0	0	1
scaffold_3054	39297	9193	10007	11695	8402	0	0	1
scaffold_9062	16705	4069	4064	4231	4341	0	0	1
scaffold_6739	25043	6509	6495	5886	6153	0	0	1
scaffold_582	110724	25612	28185	33062	23865	0	0	1
scaffold_5466	30055	8294	6633	6887	8241	0	0	1
scaffold_5563	29621	7037	7503	6497	8584	0	0	1
scaffold_8454	19801	5882	4035	4093	5791	0	0	1
scaffold_5753	28898	6610	7382	8741	6165	0	0	1
scaffold_5525	29779	7231	7660	6494	8394	0	0	1
scaffold_6991	24190	6026	6032	5218	6914	0	0	1
scaffold_3724	36803	10394	8309	8116	9984	0	0	1
scaffold_3116	39084	8970	9986	11826	8302	0	0	1
scaffold_2595	41261	10242	10141	9132	11746	0	0	1
scaffold_8414	19952	5297	4798	5006	4851	0	0	1
scaffold_7878	21568	4665	6443	5476	4984	0	0	1
scaffold_4637	33405	9180	7715	7548	8962	0	0	1
scaffold_5397	30375	7543	7353	7587	7892	0	0	1
scaffold_5121	31502	8701	6793	8244	7764	0	0	1
scaffold_8658	19190	4223	5259	5176	4532	0	0	1
scaffold_6652	25318	6423	5863	6034	6998	0	0	1
scaffold_4690	33226	7100	10024	8475	7627	0	0	1
scaffold_2192	43390	11255	10741	10888	10506	0	0	1
scaffold_6568	25600	6551	6504	6425	6120	0	0	1
scaffold_6532	25724	6967	5912	5576	7269	0	0	1
scaffold_3384	38080	9573	9590	7864	11053	0	0	1
scaffold_9083	16386	3954	4014	4224	4194	0	0	1
scaffold_7290	23274	5391	5933	6950	5000	0	0	1
scaffold_4140	35217	10734	7347	8379	8757	0	0	1
scaffold_2023	44388	11949	10494	9715	12230	0	0	1
scaffold_4306	34650	10286	7251	8504	8609	0	0	1
scaffold_1609	48043	12931	10709	10633	13770	0	0	1
scaffold_9042	16891	4784	3824	3631	4652	0	0	1
scaffold_740	81023	17351	24252	20576	18844	0	0	1
scaffold_7107	23827	6749	5584	5134	6360	0	0	1
scaffold_2781	40387	10696	9687	9934	10070	0	0	1
scaffold_3598	37197	11034	8013	8964	9186	0	0	1
scaffold_2957	39726	9705	9784	8646	11591	0	0	1
scaffold_8012	21170	5885	4820	4576	5889	0	0	1
scaffold_7716	22065	6115	5091	4872	5987	0	0	1
scaffold_1287	53019	14869	12188	11393	14569	0	0	1
scaffold_6696	25188	5422	7630	6433	5703	0	0	1
scaffold_8993	17318	3784	4244	4392	4898	0	0	1
scaffold_3471	37752	9868	8929	7879	11076	0	0	1
scaffold_8760	18709	4277	4781	5693	3958	0	0	1
scaffold_9100	16138	3788	3962	4071	4317	0	0	1
scaffold_3722	36815	8883	8770	8944	10218	0	0	1
scaffold_3425	37923	8721	9630	11409	8163	0	0	1
scaffold_4352	34466	8990	7476	7575	10425	0	0	1
scaffold_816	72280	18020	17218	15364	21678	0	0	1
scaffold_289	283038	80221	61184	71207	70426	0	0	1
scaffold_6929	24396	6711	5765	5457	6463	0	0	1
scaffold_1029	60183	16089	14579	13860	15655	0	0	1
scaffold_8270	20441	4767	5471	5007	5196	0	0	1
scaffold_8511	19650	4560	5028	5935	4127	0	0	1
scaffold_4157	35158	12152	6142	6592	10272	0	0	1
scaffold_322	254522	68403	59635	59096	67388	0	0	1
scaffold_7327	23161	6945	5314	5034	5868	0	0	1
scaffold_4687	33231	8216	8507	7201	9307	0	0	1
scaffold_1787	46283	12337	10645	10726	12575	0	0	1
scaffold_6941	24348	5570	6220	7385	5173	0	0	1
scaffold_1914	45204	10483	11511	13520	9690	0	0	1
scaffold_7151	23713	5283	5708	6261	6461	0	0	1
[truncated: 5,123 more rows]

## Sheet: Table S4
	Frequency signature k-mer length																																		Composition signature k-mer length
Genome	2	3	4	5	6	7	8	9	10	11	12	13	14	15	16	17	18	19	20	21	31	41	51	61	71	81	91	101	111	121	131	141	151	161	2	3	4	5	6	7	8	9	10	11	12	13	14	15	16
Urochloa decumbens	F	F	F	F	F	F	F	F	F	F	F	F	F	F	F	T	F	F	F	T	T	T	T	T	T	T	T	T	T	T	T	T	T	T	F	F	F	F	F	F	F	F	F	F	F	F	F	F	F
Urochloa decumbens and Urochloa ruziziensis	F	F	F	F	F	F	F	F	F	F	F	F	F	T	T	T	T	F	F	T	T	T	T	T	T	T	T	T	T	T	T	T	T	T	F	F	F	F	F	F	F	F	F	F	F	F	F	F	F
T+ Umol indicates that chromosomes clustered subgenomically using strict criteria with the Umol contigs
T- Umol indicates that chromosomes clustered subgenomically using strict criteria with the Umol contigs
T+/- Umol indicates that chromosomes clustered subgenomically using strict criteria with some of the Umol contigs
F indicates failure to cluster using strict critera.
[truncated: 19 more columns]

## Sheet: Table S5
CORRESPONDING CHROMOSOME Number FROM1	Chromosome number	Ancestry	Introgression
1	1	Urochloa brizantha
1	2	Urochloa brizantha
1	3	Urochloa decumbens/ruziziensis
1	4	Urochloa decumbens/ruziziensis
2	5	Urochloa decumbens/ruziziensis	Yes
2	6	Urochloa decumbens/ruziziensis
2	7	Urochloa brizantha
2	8	Urochloa brizantha
3	9	Urochloa decumbens/ruziziensis
3	10	Urochloa decumbens/ruziziensis
3	11	Urochloa brizantha
3	12	Urochloa brizantha
9	13	Urochloa decumbens/ruziziensis
9	14	Urochloa decumbens/ruziziensis
9	15	Urochloa brizantha
9	16	Urochloa brizantha
5	17	Urochloa brizantha
5	18	Urochloa brizantha
5	19	Urochloa decumbens/ruziziensis
5	20	Urochloa decumbens/ruziziensis
8	21*	Urochloa decumbens/ruziziensis	Yes
8	22*	Urochloa decumbens/ruziziensis
8	23*	Urochloa decumbens/ruziziensis
8	24	Urochloa brizantha
6	25	Urochloa decumbens/ruziziensis
6	26	Urochloa decumbens/ruziziensis
6	27	Urochloa brizantha
6	28	Urochloa brizantha
7	29	Urochloa decumbens/ruziziensis	Yes
7	30	Urochloa decumbens/ruziziensis
7	31	Urochloa brizantha
7	32	Urochloa brizantha
4	33	Urochloa decumbens/ruziziensis
4	34	Urochloa decumbens/ruziziensis
4	35	Urochloa brizantha
4	36	Urochloa brizantha
*Chromosomes that show crossover signal consistent with segmental allopolyploidy
References
1	Worthington, M. et al. A Parthenogenesis Gene Candidate and Evidence for Segmental Allopolyploidy in Apomictic Brachiaria decumbens. Genetics 203, 1117–1132 (2016).
